# Supplementary material for: Widely targeted metabolomics reveals stamen petaloid tissue of Paeonia lactiflora Pall. being a potential pharmacological resource
Source: PLoS One. 2022 Sep 2;17(9):e0274013. doi: 10.1371/journal.pone.0274013 (PMC9439255; doi:10.1371/journal.pone.0274013)
Supplement: S1 Table — (XLSX) [file pone.0274013.s003.xlsx]

## Sheet: Sheet1
Index	Q1 (Da)	Q3 (Da)	Molecular Weight (Da)	Formula	Ionization model	Compounds	Class I	Class II	CAS	Level	Pl-P1	Pl-P2	Pl-P3	Pl-SP1	Pl-SP2	Pl-SP3	Pl-S1	Pl-S2	Pl-S3
pme1987	88.05	71	89.048	C3H7NO2	[M-H]-	L-Alanine	Amino acids and derivatives	Amino acids and derivatives	56-41-7	3	2424.9	465.51	475.98	1887.8	2877.4	4903.7	941.49	3824.9	4203.9
MWSmce461	102.05	56.05	101.048	C4H7NO2	[M+H]+	L-Azetidine-2-carboxylic acid	Amino acids and derivatives	Amino acids and derivatives	2133-34-8	3	988710	821640	947960	1656800	1582900	1719600	974100	1079300	1209700
pme3033	104.07	86	103.063	C4H9NO2	[M+H]+	N,N-Dimethylglycine	Amino acids and derivatives	Amino acids and derivatives	1118-68-9	3	3524900	3424700	3800300	2710300	2190600	2273900	6133800	5785600	6125800
pme3017	104.07	58	103.063	C4H9NO2	[M+H]+	2-Aminoisobutyric acid*	Amino acids and derivatives	Amino acids and derivatives	62-57-7	1	8531100	7306600	9158100	11442000	10364000	9943800	14670000	14841000	15074000
MWSmce585	104.07	59.01	103.063	C4H9NO2	[M+H]+	Methyl 3-aminopropanoate	Amino acids and derivatives	Amino acids and derivatives	4138-35-6	2	7562600	6986100	9506500	11406000	10471000	10196000	14707000	14933000	15784000
pme0010	106	60	105.043	C3H7NO3	[M+H]+	L-Serine	Amino acids and derivatives	Amino acids and derivatives	56-45-1	1	2397300	2341100	3274200	3827600	3528200	4054300	3392200	3727400	3470200
pme2122	112.09	95	111.08	C5H9N3	[M+H]+	Histamine	Amino acids and derivatives	Amino acids and derivatives	51-45-6	3	6848.3	1937.9	7748.2	34867	29337	26713	97136	77763	91412
pme0006	116.07	70.1	115.063	C5H9NO2	[M+H]+	L-Proline	Amino acids and derivatives	Amino acids and derivatives	147-85-3	1	818800	822210	999530	5622200	5745000	5568000	9092600	9161000	9073500
pme0120	118.09	101	117.079	C5H11NO2	[M+H]+	5-Aminovaleric acid	Amino acids and derivatives	Amino acids and derivatives	660-88-8	3	31322	31000	33509	24839	26371	17330	67529	67797	65257
mws0256	118.09	72.1	117.079	C5H11NO2	[M+H]+	L-Valine	Amino acids and derivatives	Amino acids and derivatives	72-18-4	1	6773700	6605500	8024000	17182000	18181000	15767000	21390000	23164000	22382000
MWS5209	235.16	118.09	117.079	C5H11NO2	[2M+H]+	N-Methyl-α-aminoisobutyric acid	Amino acids and derivatives	Amino acids and derivatives	2566-34-9	3	20559	17697	24799	39237	23702	36653	33095	64826	51161
mws0230	120.07	74	119.058	C4H9NO3	[M+H]+	L-Threonine	Amino acids and derivatives	Amino acids and derivatives	72-19-5	1	1332300	1192000	1678600	2416300	1890100	2144900	1959600	2450000	2304700
MWSmce706	129.07	56.05	128.059	C5H8N2O2	[M+H]+	Cyclo(Ala-Gly)	Amino acids and derivatives	Amino acids and derivatives	4526-77-6	2	279120	273230	360670	697970	661730	733450	533030	543290	481110
mws0263	128.04	82.03	129.043	C5H7NO3	[M-H]-	5-Oxo-L-Proline	Amino acids and derivatives	Amino acids and derivatives	98-79-3	3	4999.2	8631	11735	10551	17915	9394.5	23665	33576	34736
Rfmb319	130.09	84.08	129.079	C6H11NO2	[M+H]+	Pipecolic acid*	Amino acids and derivatives	Amino acids and derivatives	4043-87-2	1	1693700	1398200	1802000	3924900	2785300	2873200	3389000	3818400	3040800
ML10181668	130.09	84.08	129.079	C6H11NO2	[M+H]+	Cycloleucine*	Amino acids and derivatives	Amino acids and derivatives	52-52-8	1	15530000	15275000	18651000	36524000	30611000	30374000	31192000	33759000	33553000
mws0258	132.1	86	131.095	C6H13NO2	[M+H]+	L-Isoleucine*	Amino acids and derivatives	Amino acids and derivatives	73-32-5	1	5638100	5170800	7072900	14388000	16789000	15672000	18850000	15978000	22018000
mws0227	132.1	86.2	131.095	C6H13NO2	[M+H]+	L-Leucine*	Amino acids and derivatives	Amino acids and derivatives	61-90-5	1	2708400	2908100	3892700	5327700	4579600	4574500	6088000	6138500	8748900
mws1587	132.1	86	131.095	C6H13NO2	[M+H]+	L-Norleucine*	Amino acids and derivatives	Amino acids and derivatives	327-57-1	1	5448300	5288800	6922600	16175000	17008000	15055000	18428000	16283000	22208000
mws0001	133.06	74	132.054	C4H8N2O3	[M+H]+	L-Asparagine	Amino acids and derivatives	Amino acids and derivatives	70-47-3	3	5263.2	12198	16856	26415	6884.2	24797	82599	118960	107100
pme2527	133	116	132.09	C5H12N2O2	[M+H]+	L-Ornithine	Amino acids and derivatives	Amino acids and derivatives	70-26-8	3	34112	34504	30415	30874	45922	31946	129450	93137	104620
mws0219	132.03	88	133.038	C4H7NO4	[M-H]-	L-Aspartic Acid	Amino acids and derivatives	Amino acids and derivatives	56-84-8	1	748830	1003700	1128900	1973700	2950900	1728000	5112900	4698700	5859300
Zmdp000972	136.04	91.05	135.035	C4H9NO2S	[M+H]+	S-Methyl-L-cysteine	Amino acids and derivatives	Amino acids and derivatives	1187-84-4	2	556670	504800	594100	724050	610630	562400	993360	1091400	1052000
pme1002	138.09	103	137.084	C8H11NO	[M+H]+	L-Tyramine	Amino acids and derivatives	Amino acids and derivatives	51-67-2	3	183870	171890	187610	300100	294060	298590	351830	320050	375510
Rfmb320	144.1	84.08	143.095	C7H13NO2	[M+H]+	1-Methylpiperidine-2-carboxylic acid	Amino acids and derivatives	Amino acids and derivatives	7730-87-2	3	122800	160680	147590	171620	148040	152270	145100	290900	184860
Hmsp000364	144.1	98.09	143.095	C7H13NO2	[M+H]+	L-Cyclopentylglycine	Amino acids and derivatives	Amino acids and derivatives	2521-84-8	3	1435900	1418100	1535200	1305800	1396400	1286700	1734400	1726600	1757200
Lmqp000427	146.08	82.07	145.074	C6H11NO3	[M+H]+	N-Methyl-Trans-4-Hydroxy-L-Proline	Amino acids and derivatives	Amino acids and derivatives	4252-82-8	3	158410	129710	127960	109370	116890	111560	69068	72561	99908
pme0193	147.08	84	146.069	C5H10N2O3	[M+H]+	L-Glutamine	Amino acids and derivatives	Amino acids and derivatives	56-85-9	1	1053000	1076400	1552100	3195200	2595200	2656900	2899200	2913300	2970800
pme0026	147.11	84	146.106	C6H14N2O2	[M+H]+	L-Lysine	Amino acids and derivatives	Amino acids and derivatives	56-87-1	1	1158300	1169900	1525300	3357800	2662200	2687900	2792400	3075200	3028400
mws1050	148.06	88	147.053	C5H9NO4	[M+H]+	O-Acetylserine	Amino acids and derivatives	Amino acids and derivatives	5147-00-2	3	364850	339240	395270	609000	514990	539450	409010	539550	433770
Zmzn000113	146.05	102.06	147.053	C5H9NO4	[M-H]-	L-threo-3-Methylaspartate	Amino acids and derivatives	Amino acids and derivatives	6061-13-8	1	471970	502940	502830	930480	1265400	983110	1522700	1438600	1453000
pme0014	148.06	84	147.053	C5H9NO4	[M+H]+	L-Glutamic acid	Amino acids and derivatives	Amino acids and derivatives	56-86-0	1	42984000	36775000	36893000	50690000	56977000	60036000	43201000	51773000	45528000
MWSmce608	148.1	74.02	147.09	C6H13NO3	[M+H]+	4-Hydoxy-L-Isoleucine	Amino acids and derivatives	Amino acids and derivatives	781658-23-9	3	150100	114610	126190	236740	193930	200440	120370	160210	164260
mws0224	150.1	61	149.051	C5H11NO2S	[M+H]+	DL-Methionine	Amino acids and derivatives	Amino acids and derivatives	59-51-8	3	289760	282600	315290	929810	846610	678740	1231600	1335600	1192500
pme1210	150.06	61	149.051	C5H11NO2S	[M+H]+	L-Methionine	Amino acids and derivatives	Amino acids and derivatives	63-68-3	1	436350	508190	478150	1575900	1243700	1097800	2652200	2528700	2870500
mws0254	156.08	110	155.069	C6H9N3O2	[M+H]+	L-Histidine	Amino acids and derivatives	Amino acids and derivatives	71-00-1	1	901680	951990	1216300	7937300	8296600	7326200	21913000	18848000	20463000
Zmdp000917	160.11	114.04	159.101	C6H13N3O2	[M+H]+	δ-Guanidinovaleric acid	Amino acids and derivatives	Amino acids and derivatives	462-93-1	3	41354	55610	34688	34623	30982	35068	23171	32155	38151
pme0128	159.08	88	160.085	C6H12N2O3	[M-H]-	L-Alanyl-L-Alanine	Amino acids and derivatives	Amino acids and derivatives	1948-31-8	3	1925.5	1491	1557.4	3421	1924.5	2898.1	1540	1915.3	1977.7
mws1550	162.06	73.1	161.051	C6H11NO2S	[M+H]+	S-Allyl-L-cysteine	Amino acids and derivatives	Amino acids and derivatives	21593-77-1	3	22866	19207	27415	20010	14156	13306	16932	24345	21362
pme3382	160.06	98	161.069	C6H11NO4	[M-H]-	N-Acetyl-L-threonine	Amino acids and derivatives	Amino acids and derivatives	17093-74-2	3	14835	19004	16953	20989	21856	29053	26334	32203	31065
pme2758	162.04	144	163.048	C5H9NO5	[M-H]-	4-Hydroxy-L-glutamic acid	Amino acids and derivatives	Amino acids and derivatives	3913-68-6	3	4350	6589.8	5501	4890.8	14966	7378	15905	14262	17974
Lmbp000123	164.07	56.05	163.067	C6H13NO2S	[M+H]+	L-Homomethionine	Amino acids and derivatives	Amino acids and derivatives	25148-30-5	3	176870	154860	172810	1002400	1304600	758860	1148600	743000	1249200
pme1419	164.07	104	163.067	C6H13NO2S	[M+H]+	L-Methionine methyl ester	Amino acids and derivatives	Amino acids and derivatives	10332-17-9	3	68964	58190	72130	80983	113290	111790	135140	133340	126740
pme2617	166.05	102	165.046	C5H11NO3S	[M+H]+	L-Methionine Sulfoxide	Amino acids and derivatives	Amino acids and derivatives	3226-65-1	1	6055800	6069500	5908700	7033500	7076600	7186300	6643400	6656600	6678900
pme0021	166.09	120.08	165.07	C9H11NO2	[M+H]+	L-Phenylalanine	Amino acids and derivatives	Amino acids and derivatives	63-91-2	1	4035200	3697300	3699200	7563000	7606200	7746800	17502000	16925000	19390000
pme0181	170.09	124	169.085	C7H11N3O2	[M+H]+	3-Methyl-L-Histidine	Amino acids and derivatives	Amino acids and derivatives	368-16-1	3	97617	101470	86703	81966	57530	81996	76980	82048	67492
pme0124	173.09	115.5	172.085	C7H12N2O3	[M+H]+	L-Glycyl-L-proline	Amino acids and derivatives	Amino acids and derivatives	704-15-4	3	35851	37552	35212	60176	47222	57591	66748	85702	64009
MWS4471	173.06	58.03	174.064	C6H10N2O4	[M-H]-	N-Alpha-Acetyl-L-Asparagine	Amino acids and derivatives	Amino acids and derivatives	4033-40-3	2	191790	177420	209220	77174	138390	62941	49580	47004	60056
Zmyn000155	173.11	131.08	174.1	C7H14N2O3	[M-H]-	N-α-Acetyl-L-ornithine	Amino acids and derivatives	Amino acids and derivatives	6205-08-9	3	9775	29527	16203	602640	1390200	516490	1164300	1095200	853540
mws1401	175.11	84	174.1	C7H14N2O3	[M+H]+	L-Theanine	Amino acids and derivatives	Amino acids and derivatives	3081-61-6	3	9915.5	26474	27052	38732	1754200	17119	17105	15675	39469
mws0260	175.12	116	174.112	C6H14N4O2	[M+H]+	L-Arginine	Amino acids and derivatives	Amino acids and derivatives	74-79-3	1	1297400	1372500	1622700	40352000	59542000	36231000	95770000	73983000	80953000
pme0008	176.1	113	175.096	C6H13N3O3	[M+H]+	L-Citrulline	Amino acids and derivatives	Amino acids and derivatives	372-75-8	3	283750	333430	365470	664970	869830	587870	1152200	1004700	994280
mws0875	179.05	76	178.041	C5H10N2O3S	[M+H]+	L-Cysteinyl-L-glycine	Amino acids and derivatives	Amino acids and derivatives	19246-18-5	2	13219	9589.4	5417.1	13912	21218	25014	9	9	9
mws0250	182.08	136.1	181.074	C9H11NO3	[M+H]+	L-Tyrosine	Amino acids and derivatives	Amino acids and derivatives	60-18-4	1	11167000	9757600	11739000	13601000	12071000	11916000	20394000	19336000	21618000
pme0137	187.07	125	188.08	C7H12N2O4	[M-H]-	N-Acetyl-L-Glutamine	Amino acids and derivatives	Amino acids and derivatives	2490-97-3	3	119350	68941	126120	51196	67047	115330	102000	94289	104500
pme0122	189.12	126	188.116	C8H16N2O3	[M+H]+	N6-Acetyl-L-lysine	Amino acids and derivatives	Amino acids and derivatives	692-04-6	3	88330	85413	87482	214370	340050	156980	365770	357180	354840
mws5041	189.12	86.1	188.116	C8H16N2O3	[M+H]+	L-Glycyl-L-isoleucine*	Amino acids and derivatives	Amino acids and derivatives	19461-38-2	2	99003	114880	145250	184050	180580	146300	360780	417850	402230
mws0736	189.12	86	188.116	C8H16N2O3	[M+H]+	N-Glycyl-L-leucine*	Amino acids and derivatives	Amino acids and derivatives	869-19-2	2	149180	156440	201240	252760	223220	196590	556420	570520	512670
Zmdp000292	189.14	70.07	188.127	C7H16N4O2	[M+H]+	Arginine methyl ester	Amino acids and derivatives	Amino acids and derivatives	-	1	247650	188730	215030	3581400	5178500	2785900	6398400	5595500	7221400
pme3388	189.13	144	188.127	C7H16N4O2	[M+H]+	Homoarginine	Amino acids and derivatives	Amino acids and derivatives	156-86-5	2	28709	27415	25241	629170	720350	432660	1298100	1055000	1168300
Zmjp000182	189.13	70.07	188.127	C7H16N4O2	[M+H]+	N-Monomethyl-L-arginine	Amino acids and derivatives	Amino acids and derivatives	17035-90-4	1	213660	218820	225220	4368100	5265600	3071500	7340300	6102500	7590400
Zmzp000145	189.16	84.08	188.152	C9H20N2O2	[M+H]+	Trimethyllysine	Amino acids and derivatives	Amino acids and derivatives	23284-33-5	2	732550	780150	894780	2693700	2953900	2228700	3986300	4023600	4239400
pme0075	188.06	128	189.064	C7H11NO5	[M-H]-	N-Acetyl-L-glutamic acid	Amino acids and derivatives	Amino acids and derivatives	1188-37-0	3	213490	181590	160310	285620	295330	276670	223010	289960	220110
mws0193	190.12	127	189.111	C7H15N3O3	[M+H]+	L-Homocitrulline	Amino acids and derivatives	Amino acids and derivatives	1190-49-4	3	31785	49261	28291	71594	53622	30037	48054	58535	82012
pme0278	191.1	128	190.095	C7H14N2O4	[M+H]+	2,6-Diaminooimelic acid	Amino acids and derivatives	Amino acids and derivatives	583-93-7	3	69780	71857	61324	271440	274820	261090	836820	809260	784270
pmb2561	190.1	84	191.062	C7H13NO3S	[M-H]-	N-Acetyl-L-methionine	Amino acids and derivatives	Amino acids and derivatives	65-82-7	3	6626.7	5434.3	11797	5324.8	9	9	24942	29902	39020
pme2743	194.08	91	193.074	C10H11NO3	[M+H]+	N-Phenylacetylglycine	Amino acids and derivatives	Amino acids and derivatives	500-98-1	3	129460	131530	135120	131770	197420	173220	113640	176200	125590
MWS1771	196.1	91.05	195.09	C10H13NO3	[M+H]+	L-Tyrosine methyl ester	Amino acids and derivatives	Amino acids and derivatives	1080-06-4	3	89095	129360	137850	152930	149110	130840	215100	201320	185660
pme3827	198.08	152.2	197.069	C9H11NO4	[M+H]+	3,4-Dihydroxy-L-phenylalanine (L-Dopa)	Amino acids and derivatives	Amino acids and derivatives	59-92-7	3	1786000	2312400	2425300	3180400	2932200	3268100	6519500	6103100	6091800
mws5037	203.14	86.1	202.132	C9H18N2O3	[M+H]+	L-Alanyl-L-leucine	Amino acids and derivatives	Amino acids and derivatives	3303-34-2	3	84239	148850	162950	146220	139000	184180	198350	164690	156540
NK10251888	203.15	70.07	202.143	C8H18N4O2	[M+H]+	NG,NG-Dimethyl-L-arginine	Amino acids and derivatives	Amino acids and derivatives	30315-93-6	2	137420	151210	172200	931640	794320	700220	2063400	1452400	1904200
mws0282	203.08	116.05	204.09	C11H12N2O2	[M-H]-	L-Tryptophan	Amino acids and derivatives	Amino acids and derivatives	73-22-3	1	596700	645610	808870	2568900	1376200	2160800	13316000	12418000	14658000
Zmgn002106	206.08	58.03	207.09	C11H13NO3	[M-H]-	N-Acetyl-L-phenylalanine	Amino acids and derivatives	Amino acids and derivatives	2018-61-3	3	26509	42674	56148	22477	20493	25448	179110	139930	175320
pme0109	212.09	166	211.084	C10H13NO4	[M+H]+	Methyldopa	Amino acids and derivatives	Amino acids and derivatives	555-30-6	3	22328	18412	12480	15578	17106	16276	20968	14789	13733
pme0170	217.13	158	216.122	C8H16N4O3	[M+H]+	N-Acetyl-L-Arginine	Amino acids and derivatives	Amino acids and derivatives	155-84-0	3	31533	24609	29084	32699	30986	26570	33228	57952	32912
pme1228	221.09	204	220.085	C11H12N2O3	[M+H]+	5-Hydroxy-L-tryptophan	Amino acids and derivatives	Amino acids and derivatives	56-69-9	3	38418	51760	54519	29591	25007	54639	60669	59048	62280
mws5042	223.11	120.09	222.1	C11H14N2O3	[M+H]+	L-Glycyl-L-phenylalanine	Amino acids and derivatives	Amino acids and derivatives	721-66-4	2	115950	149570	263450	434570	335290	252900	392990	559730	465240
Lmhp001670	231.16	72.08	231.17	C11H22N2O3	[M+H]+	L-Valyl-L-Leucine	Amino acids and derivatives	Amino acids and derivatives	3989-97-7	2	180270	186020	295340	327460	321830	303690	688110	707830	685220
pmb0962	235.1	118.3	234.158	C10H22N2O4	[M+H]+	L-Lysine-Butanoic Acid	Amino acids and derivatives	Amino acids and derivatives	80407-71-2	3	30945	32500	32483	52267	74541	52538	109370	119420	114590
mws4176	237.12	120.09	236.116	C12H16N2O3	[M+H]+	L-Alanyl-L-Phenylalanine	Amino acids and derivatives	Amino acids and derivatives	3061-90-3	3	26994	29106	34940	63068	45550	59053	121030	132150	144150
mws0221	241.03	152	240.024	C6H12N2O4S2	[M+H]+	L-Cystine	Amino acids and derivatives	Amino acids and derivatives	56-89-3	3	86500	75420	56449	82302	88770	82333	38980	28130	41473
Lmhp002031	245.18	86.1	245.186	C12H24N2O3	[M+H]+	L-Leucyl-L-Leucine	Amino acids and derivatives	Amino acids and derivatives	3303-31-9	1	174860	145530	198860	323050	296280	253130	432550	444690	503140
pmb2591	245.09	203.2	246.1	C13H14N2O3	[M-H]-	N-Acetyl-L-Tryptophan	Amino acids and derivatives	Amino acids and derivatives	1218-34-4	3	7688	6522.5	11524	3224.5	5791.5	9188.2	52122	54045	53687
mws0124	247.11	130	246.1	C13H14N2O3	[M+H]+	N-(3-Indolylacetyl)-L-alanine	Amino acids and derivatives	Amino acids and derivatives	57105-39-2	3	22116	12638	20868	19439	25331	10191	14617	10171	15871
Zmdp001647	247.13	184.1	246.122	C10H18N2O5	[M+H]+	γ-Glutamyl-L-valine	Amino acids and derivatives	Amino acids and derivatives	-	3	90836	74577	139000	270410	190330	187280	336770	341750	365560
pme2563	249.06	128	250.062	C8H14N2O5S	[M-H]-	γ-Glu-Cys	Amino acids and derivatives	Amino acids and derivatives	636-58-8	3	5923.9	6741.7	2690.4	11684	8970.8	16348	16389	13403	22229
Zmdp002216	261.14	86.1	260.137	C11H20N2O5	[M+H]+	L-γ-Glutamyl-L-leucine	Amino acids and derivatives	Amino acids and derivatives	2566-39-4	1	26823	40093	38543	81145	78175	62356	401090	394470	523040
MWS4309	262.12	188.07	261.111	C13H15N3O3	[M+H]+	Glycyl-tryptophan	Amino acids and derivatives	Amino acids and derivatives	2390-74-1	2	1235300	1367100	1569200	1477600	1713900	1561100	1956200	2135100	2159700
Lmhp001732	263.13	70.07	263.139	C14H18N2O3	[M+H]+	L-Prolyl-L-Phenylalanine	Amino acids and derivatives	Amino acids and derivatives	13589-02-1	2	35788	30171	22427	99762	119060	128150	145820	109590	104780
mws0715	263.1	145	264.111	C13H16N2O4	[M-H]-	Phenylacetyl-L-glutamine	Amino acids and derivatives	Amino acids and derivatives	28047-15-6	3	55339	76932	53873	41133	36932	52710	300140	275410	318910
Lmhp002001	265.15	72.08	264.147	C14H20N2O3	[M+H]+	L-Valyl-L-Phenylalanine	Amino acids and derivatives	Amino acids and derivatives	3918-92-1	3	78152	85246	130900	257920	183210	198720	339480	338210	355460
pme2890	269.06	136	268.055	C8H16N2O4S2	[M+H]+	L-Homocystine	Amino acids and derivatives	Amino acids and derivatives	626-72-2	3	69208	59570	46406	23391	89218	57517	121870	82160	67258
pme1712	275	257	276.132	C11H20N2O6	[M-H]-	L-Saccharopine	Amino acids and derivatives	Amino acids and derivatives	997-68-2	3	68554	80569	113380	181930	132010	160040	362090	425820	454860
mws5035	279.17	120.08	278.163	C15H22N2O3	[M+H]+	L-Leucyl-L-phenylalanine	Amino acids and derivatives	Amino acids and derivatives	56217-82-4	3	109390	72691	198080	322940	223430	242960	412190	424950	386860
mws0629	281.11	166	280.106	C13H16N2O5	[M+H]+	L-Aspartyl-L-Phenylalanine	Amino acids and derivatives	Amino acids and derivatives	13433-09-5	1	219000	238760	251220	310400	222400	257090	443490	326140	424060
Zmdn001564	293.11	164.07	294.122	C14H18N2O5	[M-H]-	γ-Glutamylphenylalanine	Amino acids and derivatives	Amino acids and derivatives	7432-24-8	3	11526	5446.2	10025	58527	32744	43984	251960	291440	283690
mws1375	304.15	185.09	303.143	C12H21N3O6	[M+H]+	Nicotianamine	Amino acids and derivatives	Amino acids and derivatives	34441-14-0	3	47838	60900	49852	70316	104920	75211	146800	105910	127330
pme1086	306.08	143	307.084	C10H17N3O6S	[M-H]-	Glutathione reduced form	Amino acids and derivatives	Amino acids and derivatives	70-18-8	1	376190	538590	495860	1200300	1229300	1624200	961750	972900	891150
pmb2855	307	145	308.122	C11H20N2O8	[M-H]-	L-Glutamine-O-glycoside	Amino acids and derivatives	Amino acids and derivatives	-	3	57561	51380	68928	112920	219640	124790	158470	178520	124750
pmb2857	308.1	146.1	309.106	C11H19NO9	[M-H]-	L-Glutamic acid-O-glycoside	Amino acids and derivatives	Amino acids and derivatives	-	3	27052	29356	48336	62513	138770	58309	59905	69125	65661
Zmdp001857	311.12	165.05	310.116	C14H18N2O6	[M+H]+	γ-Glutamyltyrosine	Amino acids and derivatives	Amino acids and derivatives	7432-23-7	3	47752	56985	58399	158050	163150	131580	1120000	1054300	1033900
mws0582	322.11	130	321.099	C11H19N3O6S	[M+H]+	S-(Methyl)glutathione	Amino acids and derivatives	Amino acids and derivatives	2922-56-7	2	80008	96481	90313	131550	94942	105490	92855	124430	85584
pme1286	385.13	250	384.122	C14H20N6O5S	[M+H]+	S-(5'-Adenosy)-L-homocysteine	Amino acids and derivatives	Amino acids and derivatives	979-92-0	1	225670	203580	188730	353250	358760	305970	1251000	1372400	1420100
pme2735	399.2	250	398.137	C15H22N6O5S	[M+H]+	S-Adenosyl-L-methionine	Amino acids and derivatives	Amino acids and derivatives	29908-03-0	1	2926500	3515800	4039900	2539400	3004100	2759500	1611900	1283900	1795800
pmb0464	458.1	116.3	457.143	C16H27NO14	[M+H]+	L-Aspartic acid-O-diglucoside	Amino acids and derivatives	Amino acids and derivatives	-	3	647400	553800	657650	3725000	3814300	3829000	7011000	7997700	5911400
mws4134	611.14	306.08	612.152	C20H32N6O12S2	[M-H]-	Oxiglutatione	Amino acids and derivatives	Amino acids and derivatives	27025-41-8	1	2164000	2533700	1975700	1102600	1545200	1380800	824560	841130	809330
HJAP104	107.05	77.04	106.041	C7H6O	[M+H]+	Benzaldehyde	Phenolic acids	Phenolic acids	100-52-7	2	1494900	1505800	1084100	1063700	1443600	1376900	843760	1097800	1017300
MWS1776	109.06	65.04	108.058	C7H8O	[M+H]+	m-Cresol	Phenolic acids	Phenolic acids	108-39-4	3	23859	24052	33505	24609	30041	29396	18359	14287	10634
pmb0069	122	105	121.053	C7H7NO	[M+H]+	Benzamide	Phenolic acids	Phenolic acids	55-21-0	3	6933800	6280200	6958100	8106100	8989300	9298900	5965300	6001100	6626500
pme0241	123.04	79	122.037	C7H6O2	[M+H]+	Benzoic acid	Phenolic acids	Phenolic acids	65-85-0	3	70354	71549	74464	377050	242300	148320	1303900	1535000	1370700
mws0628	121.03	92	122.037	C7H6O2	[M-H]-	4-Hydroxybenzaldehyde	Phenolic acids	Phenolic acids	123-08-0	3	10826	15154	24064	5933.2	7911	4610.2	62075	115310	156230
ML10179289	105.07	77.04	122.073	C8H10O	[M+H-H2O]+	2-Phenylethanol	Phenolic acids	Phenolic acids	60-12-8	1	4520900	4441800	4727500	5593300	5608500	5629100	4245700	4482600	4542600
pmp001086	127.04	97	126.032	C6H6O3	[M+H]+	5-Hydroxymethylfurfural	Phenolic acids	Phenolic acids	67-47-0	3	406490	211080	424580	310200	436270	244260	37758	58213	51028
mws0025	125.02	79.02	126.032	C6H6O3	[M-H]-	Pyrogallol	Phenolic acids	Phenolic acids	87-66-1	3	18417	12213	15261	57486	17621	22727	34891	87463	175230
MWS1848	135.05	92.03	136.052	C8H8O2	[M-H]-	Phenyl acetate	Phenolic acids	Phenolic acids	122-79-2	3	13476	21027	5808	9	9	9	27718	39381	16800
mws1336	138.06	120	137.048	C7H7NO2	[M+H]+	4-Aminobenzoic acid	Phenolic acids	Phenolic acids	150-13-0	3	40350	30686	51692	29277	26804	13357	27824	42149	25102
mws1078	138.05	92.1	137.048	C7H7NO2	[M+H]+	Anthranilic Acid	Phenolic acids	Phenolic acids	118-92-3	3	13144	24252	22900	33798	28301	23258	81601	46122	66886
mws0749	137.02	93	138.032	C7H6O3	[M-H]-	4-Hydroxybenzoic acid	Phenolic acids	Phenolic acids	99-96-7	3	270640	227330	252110	644630	359010	526820	5610000	9058000	7100300
Hmgn001653	137.02	93.04	138.032	C7H6O3	[M-H]-	Protocatechualdehyde	Phenolic acids	Phenolic acids	139-85-5	3	168610	159610	182680	317660	267130	311170	4222300	5948900	4536900
Lmgn001670	137.03	108.02	138.032	C7H6O3	[M-H]-	Salicylic acid	Phenolic acids	Phenolic acids	69-72-7	3	13366	14567	11608	33001	22153	20508	22033	57982	63702
MWSmce697	139.07	65.04	138.068	C8H10O2	[M+H]+	4-Ethoxyphenol	Phenolic acids	Phenolic acids	622-62-8	3	121140	78105	126580	159410	150190	141280	11002	15512	20143
mws2368	137.06	119.05	138.068	C8H10O2	[M-H]-	Tyrosol	Phenolic acids	Phenolic acids	501-94-0	3	15166	10930	15920	11038	12807	5458.8	23766	36230	25844
pme2828	140	99	139.027	C6H5NO3	[M+H]+	4-Nitrophenol	Phenolic acids	Phenolic acids	100-02-7	3	53837000	49854000	41442000	62476000	71595000	72553000	54015000	52195000	51682000
MWS2066	143.05	115.06	144.058	C10H8O	[M-H]-	1-Naphthol	Phenolic acids	Phenolic acids	90-15-3	3	4828.1	4185.1	4231	3484.4	1385.5	3199.9	3610	5404.1	4690
pmp001285	149.02	65.04	148.016	C8H4O3	[M+H]+	Phthalic anhydride	Phenolic acids	Phenolic acids	85-44-9	1	1874900	1949000	2174700	1611200	1760100	1583500	1694100	1674800	1756600
mws2213	147.05	77.01	148.052	C9H8O2	[M-H]-	Cinnamic acid	Phenolic acids	Phenolic acids	140-10-3	3	5498.6	537.58	1997.1	1417.3	886.48	1489.2	5189	8488.5	10066
Lmxp001668	151.08	91.05	150.068	C9H10O2	[M+H]+	2-Methoxy-4-ethenylphenol	Phenolic acids	Phenolic acids	7786-61-0	2	861910	692930	892280	649500	607890	580080	705180	615860	630660
MWS3149	151.04	107.05	152.047	C8H8O3	[M-H]-	3-Methoxybenzoic acid*	Phenolic acids	Phenolic acids	586-38-9	2	8779.1	2642.6	8474	59618	32177	57572	245540	250960	234810
MWS1734	153.05	109.06	152.047	C8H8O3	[M+H]+	Anisic acid*	Phenolic acids	Phenolic acids	100-09-4	2	99239	128600	125590	320670	351140	285280	655930	643010	563990
MWSmce040	153.05	65.04	152.047	C8H8O3	[M+H]+	Isovanillin	Phenolic acids	Phenolic acids	621-59-0	3	23776	28227	29499	73028	51770	67568	107990	67281	57658
MWSmce429	153.05	107.05	152.047	C8H8O3	[M+H]+	2',6'-Dihydroxyacetophenone	Phenolic acids	Phenolic acids	699-83-2	3	9	9	9	39919	56674	53499	137260	119670	121430
mws0444	152.04	108	153.043	C7H7NO3	[M-H]-	3-Aminosalicylic acid	Phenolic acids	Phenolic acids	570-23-0	3	16504	14386	20386	95413	35105	59628	35037	42442	37808
mws0885	153.02	109.03	154.027	C7H6O4	[M-H]-	2,4-Dihydroxybenzoic acid*	Phenolic acids	Phenolic acids	89-86-1	3	69455	51582	49782	85622	52616	61487	164190	158910	205600
mws0180	153.02	109.03	154.027	C7H6O4	[M-H]-	2,5-Dihydroxybenzoic acid; Gentisic Acid*	Phenolic acids	Phenolic acids	490-79-9	3	61361	62939	53508	92563	57622	78558	206520	183040	185450
mws0183	153.02	109.03	154.027	C7H6O4	[M-H]-	3,4-Dihydroxybenzoic acid (Protocatechuic acid)*	Phenolic acids	Phenolic acids	99-50-3	3	71119	66399	62886	101610	42161	74250	155790	192170	162250
MWSmce574	153.06	138.03	154.063	C8H10O3	[M-H]-	3,5-Dimethoxyphenol	Phenolic acids	Phenolic acids	500-99-2	3	5040.8	5062	7177.4	36355	23200	42443	154360	139370	126520
MWSmce284	155.07	95.05	154.063	C8H10O3	[M+H]+	3,4-Dimethoxyphenol	Phenolic acids	Phenolic acids	2033-89-8	2	61706	44655	52470	81866	105940	100630	128300	142060	70622
Lmqp008175	163.08	103.05	162.068	C10H10O2	[M+H]+	Methyl Cinnamate	Phenolic acids	Phenolic acids	103-26-4	3	15972	14205	15907	76188	82584	71605	69900	69585	66952
pme1439	165.05	119	164.047	C9H8O3	[M+H]+	p-Coumaric acid	Phenolic acids	Phenolic acids	501-98-4	3	127890	149740	144940	119440	135140	83822	65881	75826	92103
Lmbn002739	163.04	119.05	164.047	C9H8O3	[M-H]-	3-Hydroxycinnamic Acid*	Phenolic acids	Phenolic acids	14755-02-3	3	19201	16900	32023	26477	22613	35787	229320	247470	234900
MWSmce712	165.09	91.05	164.084	C10H12O2	[M+H]+	Ethyl phenylacetate	Phenolic acids	Phenolic acids	101-97-3	2	131100	161410	162500	480260	515090	469920	350920	294520	320260
pme3083	164.04	120	165.043	C8H7NO3	[M-H]-	2-(Formylamino)benzoic acid	Phenolic acids	Phenolic acids	3342-77-6	3	31978	15076	17136	27581	19511	14910	323760	282850	278430
pme0281	165.02	121.03	166.027	C8H6O4	[M-H]-	Terephthalic acid	Phenolic acids	Phenolic acids	100-21-0	2	519790	450990	568580	320800	299290	351240	281780	299450	328180
mws1382	165.06	122.04	166.063	C9H10O3	[M-H]-	4'-Hydroxy-3'-methoxyacetophenone (Acetovanillone)	Phenolic acids	Phenolic acids	498-02-2	3	18582	20130	20473	34684	29318	29484	27888	15248	20381
MWSmce637	167.07	135.04	166.063	C9H10O3	[M+H]+	Methyl anisate	Phenolic acids	Phenolic acids	121-98-2	3	9	9	9	9553	11195	8822.5	95186	97857	106960
Lmbn005172	165.06	119.05	166.063	C9H10O3	[M-H]-	2,6-Dimethoxybenzaldehyde	Phenolic acids	Phenolic acids	3392-97-0	3	9	9	9	26694	20696	37584	45834	58359	38034
MWS1830	167.07	121.03	166.063	C9H10O3	[M+H]+	Ethylsalicylate	Phenolic acids	Phenolic acids	118-61-6	2	270440	210720	235100	385840	417890	368090	257770	223890	275950
mws0467	165.06	119.05	166.063	C9H10O3	[M-H]-	3-(4-Hydroxyphenyl)-propionic acid	Phenolic acids	Phenolic acids	501-97-3	3	61696	44249	50645	36260	17842	35741	16418	19114	25157
pmn001681	165.09	149.06	166.099	C10H14O2	[M-H]-	1-(4-Methoxyphenyl)-1-propanol	Phenolic acids	Phenolic acids	5349-60-0	3	118990	122760	135980	116980	64525	127400	102920	128520	146930
NK10253223	168.06	94.06	167.058	C8H9NO3	[M+H]+	2-Amino-3-methoxybenzoic acid	Phenolic acids	Phenolic acids	3177-80-8	3	125920	156460	136780	125770	142710	146580	100470	109310	105640
pme1292	167.1	123.04	168.042	C8H8O4	[M-H]-	Homogentisic acid	Phenolic acids	Phenolic acids	451-13-8	3	317420	289300	378550	626120	522080	554380	583410	549690	620500
pme2598	167.03	123.04	168.042	C8H8O4	[M-H]-	3,4-Dihydroxybenzeneacetic acid	Phenolic acids	Phenolic acids	102-32-9	3	274640	307300	311160	575940	470300	439740	615890	483300	594800
MWSslk149	169.05	95.05	168.042	C8H8O4	[M+H]+	5-Methoxysalicylic acid	Phenolic acids	Phenolic acids	2612-02-4	3	182250	175240	120860	72820	65227	86203	52045	79578	52902
Hmbp001276	169.05	65.03	168.042	C8H8O4	[M+H]+	Gallacetophenone	Phenolic acids	Phenolic acids	528-21-2	2	187950	260450	269890	663940	513640	352820	1046800	1125800	1215000
mws0028	167.03	108.02	168.042	C8H8O4	[M-H]-	Vanillic acid	Phenolic acids	Phenolic acids	121-34-6	3	111290	110340	135350	129270	61220	83692	200090	335850	272130
MWSslk066	169.05	65.04	168.042	C8H8O4	[M+H]+	3-Hydroxy-4-methoxybenzoic acid	Phenolic acids	Phenolic acids	645-08-9	3	2155700	2980400	2026100	897260	594210	623200	144990	145860	171840
MWSmce501	167.04	108.02	168.042	C8H8O4	[M-H]-	Protocatechuic Acid Methyl Ester	Phenolic acids	Phenolic acids	2150-43-8	3	740410	715360	807280	998490	709990	852790	1006700	1119100	1115500
MWSmce490	167.04	123.05	168.042	C8H8O4	[M-H]-	2',4',6'-Trihydroxyacetophenone	Phenolic acids	Phenolic acids	480-66-0	3	5600.7	6011.9	8915.8	5102.1	5534.2	14274	36585	34338	25196
MWS2009	169.09	126.07	168.079	C9H12O3	[M+H]+	1,3,5-Trimethoxybenzene	Phenolic acids	Phenolic acids	621-23-8	3	3624.5	3098.4	2835.7	3183	4516.9	4889.2	4441.8	4329.4	4918
mws0009	179.07	91	178.063	C10H10O3	[M+H]+	Coniferaldehyde	Phenolic acids	Phenolic acids	20649-42-7	2	84382	82304	111330	81911	103710	173450	243280	379200	437090
mws1195	179.07	147.1	178.063	C10H10O3	[M+H]+	p-Coumaric acid methyl ester	Phenolic acids	Phenolic acids	3943-97-3	1	556360	534660	546630	1667100	1714700	1432900	14616000	14570000	13562000
mws2212	179.03	135.05	180.042	C9H8O4	[M-H]-	Caffeic acid	Phenolic acids	Phenolic acids	331-39-5	3	269870	66062	47633	53842	54852	35363	140100	152080	144540
MWSmce001	181.05	107.05	180.042	C9H8O4	[M+H]+	5-Acetylsalicylic acid	Phenolic acids	Phenolic acids	13110-96-8	3	69294	80916	60492	94697	101840	117330	104870	68870	74384
mws0093	179.07	146	180.079	C10H12O3	[M-H]-	Coniferyl alcohol	Phenolic acids	Phenolic acids	458-35-5	3	34680	24891	42299	12068	8734	11469	52641	42421	55610
MWS2070	179.07	92.03	180.079	C10H12O3	[M-H]-	Propyl 4-hydroxybenzoate	Phenolic acids	Phenolic acids	94-13-3	3	6503.4	4667.2	7018.6	2418.5	2789.6	2316.3	7592.1	6082.3	6744.6
Hmcn006267	181.05	107.01	182.058	C9H10O4	[M-H]-	2,6-Dimethoxybenzoic acid	Phenolic acids	Phenolic acids	1466-76-8	2	4540800	4011300	5013300	6509100	5392800	5358500	13723000	13962000	15197000
Lmjp004702	183.07	137.06	182.058	C9H10O4	[M+H]+	2',4'-Dihydroxy-6'-methoxyacetophenone	Phenolic acids	Phenolic acids	3602-54-8	3	3071	2771.4	6007.6	4181.4	3503.9	5687.9	37069	34844	36000
MWSmce455	181.05	107.01	182.058	C9H10O4	[M-H]-	Vanillic acid methyl ester	Phenolic acids	Phenolic acids	3943-74-6	1	3849300	3603400	4501400	6057300	4466300	5027500	12536000	13254000	14254000
Lmrn001951	181.05	135.04	182.058	C9H10O4	[M-H]-	(S)-2-Hydroxy-3-(4-Hydroxyphenyl)Propanoic Acid	Phenolic acids	Phenolic acids	23508-35-2	3	14242	11084	5463.5	25049	18667	27121	16308	11480	12813
MA10002917	183.01	109.02	184.012	C6H4N2O5	[M-H]-	2,4-Dinitrophenol	Phenolic acids	Phenolic acids	51-28-5	3	155180	108040	97654	38784	24624	32037	39941	50288	53946
HJN037	183.03	124.02	184.037	C8H8O5	[M-H]-	4-O-Methylgallic Acid*	Phenolic acids	Phenolic acids	4319-02-2	1	12479000	11619000	10756000	12680000	10139000	10692000	11508000	10834000	11675000
mws4171	183.03	107.01	184.037	C8H8O5	[M-H]-	2,4,6-Trihydroxybenzoic acid methyl ester	Phenolic acids	Phenolic acids	3147-39-5	3	18807	18556	18406	21638	18877	23852	54955	49270	58881
MWSslk083	183.06	153.02	184.074	C9H12O4	[M-H]-	4-Hydroxy-3,5-dimethoxybenzyl alcohol	Phenolic acids	Phenolic acids	530-56-3	3	1302800	1317800	1380500	1466900	1194900	1678700	1428000	1395900	1546200
pme0422	193.06	134	194.058	C10H10O4	[M-H]-	Isoferulic Acid*	Phenolic acids	Phenolic acids	537-73-5	3	4575.2	1089.8	8261.8	8362.5	4854.2	5087.5	73292	72271	81300
MWSslk097	195.06	163.04	194.058	C10H10O4	[M+H]+	Dimethyl phthalate	Phenolic acids	Phenolic acids	131-11-3	3	923420	985270	692990	407160	1166900	553690	318080	214280	188470
mws0014	193.05	134.01	194.058	C10H10O4	[M-H]-	Ferulic acid*	Phenolic acids	Phenolic acids	537-98-4	3	9	9	9	5916.2	3930.2	7122	70884	68940	89430
MWSmce632	195.06	93.03	194.058	C10H10O4	[M+H]+	Vanillin acetate	Phenolic acids	Phenolic acids	881-68-5	3	43685	33782	26783	25945	11043	11383	67816	69728	53081
MWSslk006	197.08	65.04	196.074	C10H12O4	[M+H]+	Ethyl Vanillate	Phenolic acids	Phenolic acids	617-05-0	3	6990.4	8211.5	13662	28268	29276	26150	53162	51650	57715
Hmmn004283	195.07	136.05	196.074	C10H12O4	[M-H]-	Dihydroferulic Acid	Phenolic acids	Phenolic acids	1135-23-5	3	9	9	9	9	9	9	11329	12974	12798
Lmcn002982	197.05	167	198.053	C9H10O5	[M-H]-	Methyl 3-O-Methyl Gallate	Phenolic acids	Phenolic acids	3934-86-9	3	65908	69342	77698	145410	107660	119300	114140	83780	58174
mws0027	197.05	123	198.053	C9H10O5	[M-H]-	Syringic acid	Phenolic acids	Phenolic acids	530-57-4	2	141470	191780	230510	301940	189880	272640	248000	317920	316520
MWSmce577	207.1	161.06	206.094	C12H14O3	[M+H]+	(E)-Ethyl p-methoxycinnamate	Phenolic acids	Phenolic acids	24393-56-4	3	9466.7	8157.6	9155.2	7401.6	6599.7	5379.1	11323	7444.8	11352
Lmln010063	205.16	189.13	206.167	C14H22O	[M-H]-	2,6-Di-tert-butylphenol*	Phenolic acids	Phenolic acids	128-39-2	1	145560	126810	168250	131710	107930	162570	164590	158190	155840
Lmbn013410	205.16	189.13	206.167	C14H22O	[M-H]-	2,4-Di-Tert-Butylphenol*	Phenolic acids	Phenolic acids	96-76-4	1	138680	126450	155370	136530	94358	146670	162910	146020	141340
pmb2620	207.07	133.1	208.074	C11H12O4	[M-H]-	3,4-Dimethoxycinnamic acid	Phenolic acids	Phenolic acids	14737-89-4	3	29952	20292	30207	30974	18875	28827	72395	68853	70129
mws1212	209.08	177.3	208.074	C11H12O4	[M+H]+	Methyl ferulate	Phenolic acids	Phenolic acids	2309-07-1	3	116170	88125	105550	127270	118590	91283	234950	224170	256950
HJAP048	213.07	195.07	212.068	C10H12O5	[M+H]+	2,4,5-Trimethoxybenzoic acid	Phenolic acids	Phenolic acids	-	3	6404.8	5824.2	11050	5927	9120.3	9	9	9	9
MWSmce355	211.06	181.01	212.068	C10H12O5	[M-H]-	Methyl Syringate	Phenolic acids	Phenolic acids	884-35-5	1	15516000	16482000	22302000	14116000	10899000	10582000	3139200	3294800	3269000
pme3437	213.08	154.1	212.068	C10H12O5	[M+H]+	Eudesmic acid (3,4,5-trimethoxybenzoic acid)	Phenolic acids	Phenolic acids	118-41-2	2	40181	29640	34044	26746	20367	25169	20596	12335	19320
MWSmce538	227.09	195.06	226.084	C11H14O5	[M+H]+	3,4,5-Trimethoxybenzoic acid methyl ester	Phenolic acids	Phenolic acids	1916-07-0	3	72265	63444	91069	175260	207670	175650	1281500	1186700	1193500
Cmsp002787	227.09	181.05	226.084	C11H14O5	[M+H]+	3,4'-Dihydroxy-3',5'-dimethoxypropiophenone	Phenolic acids	Phenolic acids	136196-47-9	3	32846	30443	19418	18406	29266	20319	29585	42611	28161
Lmlp002765	229.12	201.13	228.115	C15H16O2	[M+H]+	Stilbostemin B	Phenolic acids	Phenolic acids	162411-67-8	2	3414	2762.2	4614.6	6334.3	5773	7323.8	4964.1	5943	4633.4
Lmhn003240	237.04	121.03	238.048	C11H10O6	[M-H]-	Benzoylmalic acid	Phenolic acids	Phenolic acids	22138-51-8	2	363370	193660	301200	668990	221720	659950	5184800	5693400	6297200
pme0428	237.08	103	238.084	C12H14O5	[M-H]-	3,4,5-Trimethoxycinnamic acid	Phenolic acids	Phenolic acids	90-50-6	3	3982.2	4051.4	8974	7130.7	3811.6	4553.2	6372.4	10585	6127.3
pmn001320	237.08	163.04	238.084	C12H14O5	[M-H]-	1-O-p-Cumaroylglycerol	Phenolic acids	Phenolic acids	106055-11-2	3	68333	65076	67847	46752	19064	51778	28541	27814	25771
Lmhn002629	253.04	121.03	254.043	C11H10O7	[M-H]-	Benzoyltartaric acid	Phenolic acids	Phenolic acids	-	3	6302.5	5140.5	4487	21265	18593	12209	390400	355660	435820
Lmhn003373	253.04	137.02	254.043	C11H10O7	[M-H]-	p-Hydroxybenzoylmalic acid	Phenolic acids	Phenolic acids	-	3	10318	14633	12265	41204	13398	37212	30818	40762	44050
pme3472	271.09	107.6	272.09	C12H16O7	[M-H]-	Arbutin	Phenolic acids	Phenolic acids	497-76-7	3	9	9	9	178840	346950	292640	7777700	7346200	7736200
Lmlp012720	279.16	149.02	278.152	C16H22O4	[M+H]+	Dibutyl phthalate*	Phenolic acids	Phenolic acids	84-74-2	1	2003100	1987000	2229100	1655400	1843800	1715500	1785600	1752400	1834700
Lmxp011770	279.16	149.02	278.152	C16H22O4	[M+H]+	Diisobutyl phthalate*	Phenolic acids	Phenolic acids	84-69-5	1	2153400	2243100	2346400	1823800	1970400	1899600	1897500	1809200	2013700
Lmhn002926	279.05	163.04	280.058	C13H12O7	[M-H]-	p-Coumaroylmalic acid	Phenolic acids	Phenolic acids	-	3	142040	122910	117810	95686	28502	67759	183500	182770	227140
MWSmce495	281.14	124.02	282.147	C15H22O5	[M-H]-	Octyl gallate	Phenolic acids	Phenolic acids	1034-01-1	3	4150.7	4163.2	2274.5	2515.2	1622.6	2223.4	7567.1	4830.1	3265.2
mws1505	283.1	135	284.105	C17H16O4	[M-H]-	Phenethyl caffeate	Phenolic acids	Phenolic acids	104594-70-9	1	2657100	19411	17962	2504.3	8990	12776	9171.1	14717	14706
pmn001511	285.1	123	286.105	C13H18O7	[M-H]-	3-Hydroxy-5-Methylphenol-1-O-Glucoside	Phenolic acids	Phenolic acids	-	3	9143	8110.5	14768	26815	36207	43463	125500	133120	110800
Lmyn003835	289.04	137.02	290.043	C14H10O7	[M-H]-	4-(3,4,5-Trihydroxybenzoxy)benzoic acid	Phenolic acids	Phenolic acids	-	3	80758	104910	112470	299910	308510	364070	48978	40649	40719
mws2120	291.01	247	292.022	C13H8O8	[M-H]-	Brevifolin carboxylic acid	Phenolic acids	Phenolic acids	18490-95-4	1	31504	37708	45206	99068	76106	60138	48934	69862	63595
Lmln001195	297.1	135.07	298.105	C14H18O7	[M-H]-	Picein (4-Acetylphenyl-glucoside)	Phenolic acids	Phenolic acids	530-14-3	3	25985	16033	21765	31128	17978	29110	39134	33630	30754
Zmhn001358	299.08	137.02	300.084	C13H16O8	[M-H]-	4-O-Glucosyl-4-hydroxybenzoic acid	Phenolic acids	Phenolic acids	-	2	1681700	1499800	1407100	3964400	3560000	5280600	3007900	2277500	3956000
pmb3142	299.1	137.1	300.085	C13H16O8	[M-H]-	Salicylic acid-2-O-glucoside	Phenolic acids	Phenolic acids	10366-91-3	3	557140	559310	812040	973910	817030	695240	3637700	2830500	3641300
Lmhn003074	309.06	193.05	310.069	C14H14O8	[M-H]-	Feruloylmalic acid	Phenolic acids	Phenolic acids	-	3	84752	72839	83389	49942	31474	49644	140390	170070	151790
Lmyn002403	313.09	101.02	314.1	C14H18O8	[M-H]-	Mandelic acid-β-glucoside	Phenolic acids	Phenolic acids	-	3	32641	21042	22334	34510	8239.7	27834	217770	180300	249670
Cmzp002057	315.12	255.1	314.1	C14H18O8	[M+H]+	6-O-Acetylarbutin	Phenolic acids	Phenolic acids	10338-88-2	3	18644	18099	15980	15147	15797	15026	22650	26362	25337
pmb2871	315.07	153	316.079	C13H16O9	[M-H]-	1-O-Gentisoyl-D-glucoside*	Phenolic acids	Phenolic acids	23445-11-6	1	6347000	7098600	5811600	17626000	16720000	15120000	6790200	6604400	7011300
pmn001367	315.07	153.02	316.079	C13H16O9	[M-H]-	Protocatechuic acid-4-O-glucoside*	Phenolic acids	Phenolic acids	-	1	7368800	8643500	6738200	21299000	17751000	18266000	10496000	10709000	10619000
Jmwn002172	315.11	135.04	316.116	C14H20O8	[M-H]-	3,4-dihydroxyphenylethanol-β-D-glucopyranoside	Phenolic acids	Phenolic acids	-	2	106780	110230	128470	472280	417910	358890	158580	151850	167220
Lmhn002140	325.06	193.05	326.064	C14H14O9	[M-H]-	Feruloyltartaric acid (Fertaric acid)	Phenolic acids	Phenolic acids	-	3	9	9	9	13648	18986	17806	14684	16144	15676
pmn001419	325.09	163.04	326.1	C15H18O8	[M-H]-	1-O-[(E)-p-Cumaroyl]-D-glucose*	Phenolic acids	Phenolic acids	-	1	4884200	4551800	4633800	2502000	1548000	2578500	1811300	1819500	1790200
Zmhn002301	325.09	163.04	326.1	C15H18O8	[M-H]-	p-Coumaric acid-4-O-glucoside*	Phenolic acids	Phenolic acids	117405-48-8	1	6169000	5396400	5730500	3068200	1683700	2913500	1866000	1959600	1927900
Lmsn000363	325.13	145.07	326.137	C16H22O7	[M-H]-	Raspberryketone glucoside	Phenolic acids	Phenolic acids	38963-94-9	1	2272500	2677200	3480400	8383200	6735400	8443600	11142000	10756000	10398000
Hmsn002272	327.11	165.05	328.116	C15H20O8	[M-H]-	Demethyl coniferin	Phenolic acids	Phenolic acids	-	2	125630	102450	111340	39000	20705	56539	15691	13550	16135
pmn001690	327.14	165.09	328.152	C16H24O7	[M-H]-	3-Hydroxy-4-isopropylbenzylalcohol-3-O-glucoside	Phenolic acids	Phenolic acids	-	3	45620	47688	48396	28017	13983	43979	14132	38300	19311
Lmmp003087	331.1	169.05	330.095	C14H18O9	[M+H]+	Mudanoside A	Phenolic acids	Phenolic acids	-	2	766060	897790	886810	929800	1160300	1038200	1088300	836970	1034900
Lmtn002565	329.11	167.03	330.095	C14H18O9	[M-H]-	1-O-Vanilloyl-D-Glucose	Phenolic acids	Phenolic acids	-	1	524830	490810	536200	453810	394820	535200	569820	608400	461250
pmn001517	329.12	167	330.131	C15H22O8	[M-H]-	3,4,5-Trimethoxyphenyl-1-O-Glucoside	Phenolic acids	Phenolic acids	-	3	2502900	2401700	2902500	5540700	3459700	4502600	9227800	9639600	10290000
Hmln002806	335.08	179.03	336.085	C16H16O8	[M-H]-	5-O-Caffeoylshikimic acid	Phenolic acids	Phenolic acids	180981-12-8	3	28263	18150	27063	40677	15922	26630	108270	144730	117710
pma6460	337.09	163.04	338.1	C16H18O8	[M-H]-	4-O-p-Coumaroylquinic acid*	Phenolic acids	Phenolic acids	32451-86-8	2	1018900	956910	1193600	447220	247440	598690	347240	285800	301560
pmb3074	337.09	191.05	338.1	C16H18O8	[M-H]-	5-O-p-Coumaroylquinic acid*	Phenolic acids	Phenolic acids	1899-30-5	2	2989100	3595700	3801800	1668400	715200	1261900	699510	720710	743550
pmn001421	337.09	191.05	338.1	C16H18O8	[M-H]-	3-O-p-Coumaroylquinic acid*	Phenolic acids	Phenolic acids	87099-71-6	2	3958400	3672600	3789800	1476400	528070	1370200	762500	741540	766650
pmn001420	341.09	179.04	342.095	C15H18O9	[M-H]-	1-O-[(E)-Caffeoyl]-D-glucose*	Phenolic acids	Phenolic acids	-	3	62087	47756	47390	109370	85578	104800	614100	625500	543730
Zmhn001793	341.09	179.03	342.096	C15H18O9	[M-H]-	6-O-Caffeoyl-D-glucose*	Phenolic acids	Phenolic acids	-	3	53276	46584	42793	106540	94870	80272	595330	556910	517070
mws0906	341.12	179	342.131	C16H22O8	[M-H]-	Coniferin	Phenolic acids	Phenolic acids	531-29-3	3	55400	49942	54876	52670	75725	66630	50442	51200	34668
Lmmn000774	343.1	181.05	344.111	C15H20O9	[M-H]-	Dihydrocaffeoylglucose	Phenolic acids	Phenolic acids	-	3	47005	29897	32178	71699	47951	75351	87476	113750	102670
Lmyp003381	347.13	301.13	346.126	C15H22O9	[M+H]+	3,4,5-Trimethoxyphenyl-1-O-β-D-glucoside	Phenolic acids	Phenolic acids	-	3	37631	31468	27332	33516	21850	20912	47224	13712	36808
mws2108	353.09	191.05	354.095	C16H18O9	[M-H]-	Cryptochlorogenic acid (4-O-Caffeoylquinic acid)	Phenolic acids	Phenolic acids	905-99-7	3	45933	59628	52356	49842	47346	43016	74571	52426	73546
Zmhn002422	355.1	193.05	356.11	C16H20O9	[M-H]-	1-O-Feruloyl-D-Glucose	Phenolic acids	Phenolic acids	-	3	89776	62391	105570	85582	48693	71936	97188	120730	88246
Zmhn002334	355.1	193.05	356.111	C16H20O9	[M-H]-	6-O-Feruloyl-D-glucose	Phenolic acids	Phenolic acids	137887-25-3	3	31533	35470	47276	59254	46230	51658	88202	67507	95020
Zmhn003082	357.08	173.04	358.09	C15H18O10	[M-H]-	5-O-Galloyl-methyl quinine ester	Phenolic acids	Phenolic acids	-	3	306970	340660	377470	380630	259360	398320	350950	338480	342340
pmb3107	359.1	182.1	360.106	C15H20O10	[M-H]-	Glucosyringic Acid	Phenolic acids	Phenolic acids	-	1	1538000	1797200	2763500	702890	9	356390	3500500	4686600	4130600
pmb0752	369.12	177.1	368.111	C17H20O9	[M+H]+	3-O-Feruloylquinic acid	Phenolic acids	Phenolic acids	1899-29-2	3	177300	130180	221240	133910	102550	95622	159810	163470	156160
pma3724	369.1	177.1	368.111	C17H20O9	[M+H]+	1-O-Feruloylquinic acid	Phenolic acids	Phenolic acids	-	3	64144	71746	98753	55933	61478	59768	41985	31170	44588
mws0179	367.1	190.9	368.111	C17H20O9	[M-H]-	Chlorogenic acid methyl ester	Phenolic acids	Phenolic acids	29708-87-0	3	203550	173360	201740	181700	72357	138190	186290	162790	201370
Lmbp002309	371.1	209.05	370.126	C17H22O9	[M+H]+	Sinapaldehyde-4-O-Glucoside	Phenolic acids	Phenolic acids	154461-65-1	3	19218	15154	17380	35720	45038	30525	133400	159790	177560
pmb0108	375.2	137.1	374.1	C19H18O8	[M+H]+	Feruloyl syringic acid	Phenolic acids	Phenolic acids	-	3	49793	47514	60084	19619	28807	23661	18498	19302	27451
pmn001660	381.19	235.1	382.199	C20H30O7	[M-H]-	Cinncassiol A	Phenolic acids	Phenolic acids	73599-11-8	1	73286	95355	110010	151040	67165	51448	213250	178090	273210
Zmhn002227	385.11	223.06	386.121	C17H22O10	[M-H]-	4-O-Glucosyl-sinapate	Phenolic acids	Phenolic acids	-	3	28136	22984	21596	17828	11353	13089	14657	22135	13617
HJN003	385.11	223.06	386.122	C17H22O10	[M-H]-	1-O-Sinapoyl-D-glucose	Phenolic acids	Phenolic acids	-	3	35160	10791	32173	2125.5	14532	14707	14988	15022	13804
Lmmp010562	391.28	149.02	390.277	C24H38O4	[M+H]+	Diisooctyl Phthalate	Phenolic acids	Phenolic acids	27554-26-3	2	8621900	6043400	9168400	8408500	4852600	5944800	6553900	9624400	14354000
Lmwp011196	391.28	149.02	390.277	C24H38O4	[M+H]+	Bis(2-ethylhexyl)phthalate	Phenolic acids	Phenolic acids	117-81-7	2	10474000	6276700	9405600	9967400	5210900	6020000	6322000	9820700	14334000
Smhp004654	393.11	231.06	392.111	C19H20O9	[M+H]+	2,4,6-Trihydroxy-styrene-6-O-β-D-glucopyranose	Phenolic acids	Phenolic acids	-	2	117930	81246	97652	87437	97093	115370	34712	19324	35017
pmn001556	401.09	119	402.095	C20H18O9	[M-H]-	Cimicifugic acid K	Phenolic acids	Phenolic acids	-	2	129310	113570	145010	195990	153230	252470	257820	274620	247310
Cmyp007259	407.13	105.03	406.126	C20H22O9	[M+H]+	Poliothrysoside; Nigracin	Phenolic acids	Phenolic acids	18463-25-7	3	9	9	9	19545	10966	17297	31172	43530	25766
Zmhn002643	405.12	281.07	406.127	C20H22O9	[M-H]-	4-O-(6'-O-Glucosyl-4''-hydroxybenzoyl)-4-hydroxybenzyl alcohol	Phenolic acids	Phenolic acids	-	2	9	9	9	15176	19153	25066	300500	287120	233630
Lman004552	417.12	145.03	418.126	C21H22O9	[M-H]-	Robustaside A;[6'-p-Coumarylarbutin]	Phenolic acids	Phenolic acids	148810-39-3	1	9	9	9	94509	118120	103450	10218000	8214700	8213200
Lmhn002574	431.06	137.03	432.069	C20H16O11	[M-H]-	Caffeoyl(p-Hydroxybenzoyl)tartaric acid	Phenolic acids	Phenolic acids	-	3	11417	25489	9	17585	14536	19383	20042	10922	13516
pmn001558	431.1	149.1	432.106	C21H20O10	[M-H]-	Cimicifugic acid E	Phenolic acids	Phenolic acids	219986-67-1	3	14361	9878	7885.4	25511	24388	25949	32111	29752	20839
Lmyn003028	431.16	269.1	432.163	C19H28O11	[M-H]-	Benzyl-β-gentiobioside*	Phenolic acids	Phenolic acids	56775-64-5	1	35742	30136	24216	47139	51466	69147	288290	403280	240990
Lmtn002324	431.15	269.1	432.163	C19H28O11	[M-H]-	Benzyl-(2''-O-glucosyl)glucoside*	Phenolic acids	Phenolic acids	-	1	53690	56027	50864	51818	38766	62037	399660	315150	449080
Cmzn005251	433.11	271.06	434.121	C21H22O10	[M-H]-	6-O-Caffeoylarbutin	Phenolic acids	Phenolic acids	136172-60-6	2	227040	230770	415100	381190	293340	405190	344230	307250	372560
pmn001521	437.11	313.1	438.116	C20H22O11	[M-H]-	3-Hydroxy-5-Methylphenol-1-O-(6'-Galloyl)Glucoside	Phenolic acids	Phenolic acids	-	1	26483	52885	41502	203150	201160	301370	2440100	2373300	2110200
Hmbp006861	445.15	177.05	444.142	C23H24O9	[M+H]+	1,2-O-Diferuloylglycerol	Phenolic acids	Phenolic acids	-	3	3970.7	4067.9	3034.6	8537.6	10174	5561.6	13761	12396	20593
pmn001560	447.09	191	448.101	C21H20O11	[M-H]-	Cimicifugic acid A	Phenolic acids	Phenolic acids	205114-65-4	3	10407	12239	18640	8539.2	6472.5	9	26724	24467	17260
Xmyn004302	449.24	259.06	450.21	C20H34O11	[M-H]-	Ginkgoside A	Phenolic acids	Phenolic acids	-	2	2235400	1948200	1931700	1820200	1986500	2156000	2693000	2574500	2501600
Lmqn005404	451.09	331.07	452.095	C20H20O12	[M-H]-	4-Hydroxybenzoyl-1-O-(6''-O-galloyl)glucoside	Phenolic acids	Phenolic acids	-	1	197470	235520	243680	464030	242320	403290	156770	163360	146760
Lmhn004756	455.1	233.04	456.106	C23H20O10	[M-H]-	Cinnamoylferuloyltartaric acid	Phenolic acids	Phenolic acids	-	3	15992	10197	18957	33045	21249	29822	12879	13996	9673.7
pmn001414	455.17	121.02	456.178	C25H28O8	[M-H]-	Suffruticoside D	Phenolic acids	Phenolic acids	145898-97-1	3	612	4348.8	4529	13147	17234	14975	11331	10483	3677.2
Lmhn002683	457.08	163.04	458.085	C22H18O11	[M-H]-	p-Coumaroylcaffeoyltartaric acid	Phenolic acids	Phenolic acids	-	3	23738	23060	20502	13342	16920	18954	15379	12447	12272
Zmhn003625	459.13	337.09	460.137	C23H24O10	[M-H]-	6-O-Glucosyl-feruloylbenzoic acid	Phenolic acids	Phenolic acids	-	3	3465.4	3472.1	9	6396	9	6549.5	48755	61147	52849
pmb2654	460.1	117.9	461.153	C19H27NO12	[M-H]-	Anthranilate-1-O-Sophoroside	Phenolic acids	Phenolic acids	-	3	680670	1124400	1251900	751500	328710	957840	945160	919540	963660
Lmhn002321	461.07	167.04	462.08	C21H18O12	[M-H]-	Vnilloylcaffeoyltartaric acid	Phenolic acids	Phenolic acids	-	3	9140.8	8400.8	13804	32732	21354	35033	59211	96916	71349
pmn001468	461.13	137	462.137	C19H26O13	[M-H]-	Sibiricose A3	Phenolic acids	Phenolic acids	139726-39-9	2	45701	24959	36911	246450	179790	231310	2001500	1775900	1977100
Lmdn004974	461.15	307.08	462.153	C23H26O10	[M-H]-	Syringalide A	Phenolic acids	Phenolic acids	110344-60-0	3	9	9	9	9	9	9	62045	64666	69342
Zmhn003985	467.08	423.09	468.106	C24H20O10	[M-H]-	Sclerophynin A	Phenolic acids	Phenolic acids	-	1	6301000	6054700	4954500	28902000	13711000	27066000	18067000	15392000	16958000
pmn001523	473.04	169	474.043	C21H14O13	[M-H]-	Trigallic acid	Phenolic acids	Phenolic acids	2131-66-0	1	311340	313030	331140	553210	342760	483900	442800	704020	804850
Zmhn004909	477.06	169.01	478.075	C21H18O13	[M-H]-	3,4-Digalloylshikimic acid	Phenolic acids	Phenolic acids	-	2	440720	598690	637010	853460	843200	964120	1549100	1605200	1130400
pmn001525	477.14	169	478.148	C23H26O11	[M-H]-	3,5-Digalloylshikimic acid	Phenolic acids	Phenolic acids	95753-52-9	2	685790	848290	659460	855400	718320	938710	199140	235790	119320
pmb3072	481.14	319.3	482.142	C22H26O12	[M-H]-	3-O-p-Coumaroylshikimic acid-O-glucoside*	Phenolic acids	Phenolic acids	-	2	8101	11552	8702.8	78077	58643	36972	127940	153630	100190
pmb3066	481.14	319.2	482.142	C22H26O12	[M-H]-	5-O-p-Coumaroylshikimic acid O-glucoside*	Phenolic acids	Phenolic acids	-	2	280700	584410	327340	396520	263030	377030	59704	49028	63972
pmn001707	485.33	485.33	486.335	C30H46O5	[M-H]-	Quillaic acid	Phenolic acids	Phenolic acids	631-01-6	3	64095	84914	104430	137970	71866	145360	454230	308670	440860
Lmhn002895	487.09	193.06	488.095	C23H20O12	[M-H]-	Feruloylcaffeoyltartaric acid	Phenolic acids	Phenolic acids	-	3	7310.2	11495	10485	9	9	3602.2	12008	9627.8	10878
pmb0758	491.15	329	490.148	C24H26O11	[M+H]+	Anisic acid-O-feruloyl glucoside	Phenolic acids	Phenolic acids	-	3	34472	33662	36139	19385	21018	18298	108640	85990	71242
Zmln000668	493.12	169.01	494.127	C19H26O15	[M-H]-	Monogalloyl-diglucose	Phenolic acids	Phenolic acids	-	2	878330	1045800	926580	1149300	867790	999700	1006700	1017800	1192100
Zmhn003297	495.08	343.07	496.085	C21H20O14	[M-H]-	3-O-Digalloyl quinic acid	Phenolic acids	Phenolic acids	-	2	4764900	6335200	5640100	6847700	4954800	8467000	1417600	1395100	1665100
pmn001564	505.17	59	506.179	C25H30O11	[M-H]-	Shomaside E	Phenolic acids	Phenolic acids	-	3	96950	120480	101660	103140	49370	75541	48049	47548	36904
pmb3055	513.1	191.1	514.132	C22H26O14	[M-H]-	p-Coumaroylquinic acid-4'-O-glucuronide	Phenolic acids	Phenolic acids	-	3	267900	248320	238190	224490	56855	324310	223300	268420	150620
Wmzn002116	515.12	353.09	516.127	C25H24O12	[M-H]-	3,5-Dicaffeoylquinic acid	Phenolic acids	Phenolic acids	-	3	19955	23750	22886	30575	22887	24863	5762	12811	12037
Li512115	515.12	353.09	516.127	C25H24O12	[M-H]-	Isochlorogenic acid B*	Phenolic acids	Phenolic acids	14534-61-3	3	3772.5	4349	10454	2488	1840.8	9	13756	13125	20086
pmn001384	515.12	353.09	516.127	C25H24O12	[M-H]-	Isochlorogenic acid C*	Phenolic acids	Phenolic acids	57378-72-0	3	3141	2484.5	4354.8	9	9	9	19983	9026.2	10485
Hmbn002692	517.16	175.04	518.164	C22H30O14	[M-H]-	6'-O-Feruloyl-D-sucrose	Phenolic acids	Phenolic acids	118230-77-6	3	12298	10922	19279	12652	8483	18905	43147	40332	37101
Lmhn003801	531.12	337.06	532.122	C25H24O13	[M-H]-	Feruloylsinapoyltartaric acid	Phenolic acids	Phenolic acids	-	3	1987.5	1983.5	3419.2	4482.8	6390.8	1031	59452	40280	57045
pmn001469	561.18	323.1	562.19	C24H34O15	[M-H]-	Glomeratose A	Phenolic acids	Phenolic acids	202471-84-9	3	9	1942.5	3293.2	9	9	1931	1925	9	1942.5
pmn001547	589.12	437.1	590.127	C27H26O15	[M-H]-	3-Hydroxy-5-Methylphenol-1-O-(6'-Digalloyl)Glucoside	Phenolic acids	Phenolic acids	-	3	9	9	9	19532	10232	14347	369280	315560	333950
pmn001566	609.15	191	610.153	C27H30O16	[M-H]-	Shomaside A	Phenolic acids	Phenolic acids	-	3	29250	38760	23451	20178	25009	19172	22571	22138	25189
Zmhn002032	609.18	447.13	610.189	C28H34O15	[M-H]-	4-O-(6'-O-Glucosylcaffeoylglucosyl)-4-hydroxybenzyl alcohol	Phenolic acids	Phenolic acids	-	2	11560000	12626000	15853000	13431000	13915000	17301000	12431000	16927000	10906000
pmn001528	625.05	169	626.054	C28H18O17	[M-H]-	Tetragallic Acid(3''-O-galloyl-4''-O-galloyl-4-O-galloyl-galloyl acid)	Phenolic acids	Phenolic acids	-	3	27062	27862	12764	82428	64404	68565	14006	18490	17035
HJN102	677.17	515.14	678.158	C34H30O15	[M-H]-	3,4,5-Tricaffeoylquinic acid	Phenolic acids	Phenolic acids	86632-03-3	3	9088.8	10342	16801	14938	3826.8	9033	28691	26253	37831
mws1150	785.25	623.2	786.258	C35H46O20	[M-H]-	Echinacoside	Phenolic acids	Phenolic acids	82854-37-3	3	28609	25045	28573	18984	11348	8913.5	18612	26755	33524
MWS5173	112.05	70.03	111.043	C4H5N3O	[M+H]+	Isocytosine*	Nucleotides and derivatives	Nucleotides and derivatives	108-53-2	1	28401	26918	30157	100490	112240	54768	161490	153040	136430
mws0255	112.05	95	111.043	C4H5N3O	[M+H]+	Cytosine*	Nucleotides and derivatives	Nucleotides and derivatives	71-30-7	1	240570	229200	289130	330950	306430	325260	471560	543190	506400
pme0257	111.02	80	112.027	C4H4N2O2	[M-H]-	Uracil	Nucleotides and derivatives	Nucleotides and derivatives	66-22-8	1	96433	67183	47246	70041	41670	43554	63025	37210	46837
mws0572	126.07	109	125.059	C5H7N3O	[M+H]+	5-Methylcytosine	Nucleotides and derivatives	Nucleotides and derivatives	554-01-8	3	16665	14675	15070	11807	7257.2	6224.8	33295	45973	35481
mws0251	127.05	110	126.043	C5H6N2O2	[M+H]+	Thymine	Nucleotides and derivatives	Nucleotides and derivatives	65-71-4	3	6823.8	4006.3	4376.3	11870	7377.1	4900.8	12405	27815	41280
pme0040	136.06	119	135.054	C5H5N5	[M+H]+	Adenine	Nucleotides and derivatives	Nucleotides and derivatives	73-24-5	1	790460	844370	859680	788110	1036900	833780	5262000	6061600	6181500
pmb0374	136.06	118.9	135.054	C5H5N5	[M+H]+	2-Aminopurine	Nucleotides and derivatives	Nucleotides and derivatives	452-06-2	2	131330	99485	157380	198120	209780	152990	408760	389060	331430
pme0033	137.05	119	136.039	C5H4N4O	[M+H]+	Hypoxanthine	Nucleotides and derivatives	Nucleotides and derivatives	68-94-0	3	82273	39798	29706	19152	21050	27184	67189	77471	73546
mws0847	150.08	133	149.07	C6H7N5	[M+H]+	1-Methyladenine	Nucleotides and derivatives	Nucleotides and derivatives	5142-22-3	1	9160	12860	12343	35351	32526	26188	56079	67631	62637
pme1109	152.06	135	151.049	C5H5N5O	[M+H]+	Guanine*	Nucleotides and derivatives	Nucleotides and derivatives	73-40-5	1	106830	75594	64638	105400	92854	97937	227330	421770	687870
pme0183	152.06	135	151.049	C5H5N5O	[M+H]+	Isoguanine*	Nucleotides and derivatives	Nucleotides and derivatives	3373-53-3	1	32433	27970	20592	53891	42115	48236	74675	78676	101630
pme0256	151.03	151	152.033	C5H4N4O2	[M-H]-	Xanthine	Nucleotides and derivatives	Nucleotides and derivatives	69-89-6	3	28150	18653	20545	51935	58274	62806	106200	110900	123880
MWS4525	166.07	124.05	165.065	C6H7N5O	[M+H]+	6-O-methylguanine	Nucleotides and derivatives	Nucleotides and derivatives	20535-83-5	3	11408	15033	15517	17308	10709	18927	46380	112680	73181
pmc0274	167.1	121.1	166.031	C6H6N4S	[M+H]+	6-Methylmercaptopurine	Nucleotides and derivatives	Nucleotides and derivatives	50-66-8	1	4329700	3907900	4127800	8278600	8207200	8722500	18201000	17749000	19633000
pme1266	167.06	124	166.049	C6H6N4O2	[M+H]+	3-Methylxanthine	Nucleotides and derivatives	Nucleotides and derivatives	1076-22-8	3	9	9	9	6132.9	6098.6	2781.5	21542	18606	29422
Cmdn000784	167.02	124.01	168.028	C5H4N4O3	[M-H]-	Uric acid	Nucleotides and derivatives	Nucleotides and derivatives	69-93-2	3	52653	110360	42017	36909	22129	49916	99900	112920	124130
mws0663	181.07	124	180.065	C7H8N4O2	[M+H]+	1,7-Dimethylxanthine	Nucleotides and derivatives	Nucleotides and derivatives	611-59-6	3	3951.5	1983.2	3954	4522.8	9215.2	9775.8	5613.7	6485.5	5180.7
pme2060	204.25	136	203.117	C10H13N5	[M+H]+	N6-Isopentenyladenine	Nucleotides and derivatives	Nucleotides and derivatives	2365-40-4	3	1266	1283.5	9	629.5	7063	5815.5	78593	77510	71542
mws0863	213.02	97	214.024	C5H11O7P	[M-H]-	2-Deoxyribose-5'-phosphate	Nucleotides and derivatives	Nucleotides and derivatives	102916-66-5	3	26729	22093	32127	29061	20042	19859	10832	7193	10904
pmb2507	213.1	97	214.024	C5H11O7P	[M-H]-	2-Deoxyribose-1-phosphate	Nucleotides and derivatives	Nucleotides and derivatives	17210-42-3	1	87224	64815	146940	194900	343530	142340	207480	212560	236520
pme1194	228.1	112	227.091	C9H13N3O4	[M+H]+	2'-Deoxycytidine	Nucleotides and derivatives	Nucleotides and derivatives	951-77-9	1	160660	152110	235530	84528	96849	112520	318070	375640	435480
MWS2910	242.11	126.07	241.106	C10H15N3O4	[M+H]+	5-Methyl-2'-Deoxycytidine	Nucleotides and derivatives	Nucleotides and derivatives	838-07-3	3	82086	74493	108120	49759	38191	60507	176360	189850	207940
pme0264	243.1	127	242.09	C10H14N2O5	[M+H]+	Thymidine	Nucleotides and derivatives	Nucleotides and derivatives	50-89-5	1	88351	64973	115350	72413	64196	79975	278950	369290	424500
ML10180524	244.09	112.05	243.086	C9H13N3O5	[M+H]+	Cytarabine	Nucleotides and derivatives	Nucleotides and derivatives	147-94-4	1	2081900	2120300	2680500	2203200	2489700	2113900	4673000	4882900	4992700
pme3732	244.09	112	243.086	C9H13N3O5	[M+H]+	Cytidine	Nucleotides and derivatives	Nucleotides and derivatives	65-46-3	1	1564400	1308700	1632000	1523100	1836800	1662900	2233200	2447500	1788700
mws0976	243.06	153	244.07	C9H12N2O6	[M-H]-	β-Pseudouridine	Nucleotides and derivatives	Nucleotides and derivatives	1445-07-4	1	12654	23209	23153	23762	29280	17767	59827	66796	55079
mws0248	243.06	110	244.07	C9H12N2O6	[M-H]-	Uridine	Nucleotides and derivatives	Nucleotides and derivatives	58-96-8	1	234120	191940	303070	387550	430120	281270	561510	738190	729060
mws1715	252.11	69	251.102	C10H13N5O3	[M+H]+	Cordycepin (3'-Deoxyadenosine)	Nucleotides and derivatives	Nucleotides and derivatives	73-03-0	1	6391	6481.3	8621.9	5830.5	10681	8974.6	33245	34319	45704
pme3961	252.11	136	251.102	C10H13N5O3	[M+H]+	2'-Deoxyadenosine	Nucleotides and derivatives	Nucleotides and derivatives	958-09-8	1	507900	390860	734130	653150	637500	790160	3338800	3669800	4493300
pme2776	253.09	137	252.086	C10H12N4O4	[M+H]+	2'-Deoxyinosine	Nucleotides and derivatives	Nucleotides and derivatives	890-38-0	3	114380	118520	170100	85109	79184	75078	216470	303660	332710
pme0230	268.1	136.06	267.097	C10H13N5O4	[M+H]+	Adenosine	Nucleotides and derivatives	Nucleotides and derivatives	58-61-7	1	1697700	1362800	1989500	2537500	2944800	2425900	5589600	6000900	5250400
pme1184	268.1	152	267.097	C10H13N5O4	[M+H]+	2'-Deoxyguanosine	Nucleotides and derivatives	Nucleotides and derivatives	961-07-9	1	309110	313690	464430	253980	284820	312970	1406300	1772600	1943700
mws1060	267.07	135	268.081	C10H12N4O5	[M-H]-	9-(Arabinosyl)hypoxanthine	Nucleotides and derivatives	Nucleotides and derivatives	7013-16-3	3	7857.4	9	14823	18671	19603	14268	315340	365380	360280
pme1119	269.09	137	268.081	C10H12N4O5	[M+H]+	Inosine	Nucleotides and derivatives	Nucleotides and derivatives	58-63-9	3	830350	830580	705230	277270	324800	335060	85724	107750	109320
pme1178	284.1	152	283.092	C10H13N5O5	[M+H]+	Guanosine	Nucleotides and derivatives	Nucleotides and derivatives	118-00-3	1	3056300	2549100	3730800	5916800	7490400	6785000	18431000	20431000	17606000
mws0668	283.07	151	284.076	C10H12N4O6	[M-H]-	Xanthosine	Nucleotides and derivatives	Nucleotides and derivatives	146-80-5	1	79324	58000	88598	100150	56024	89376	327600	397200	413530
pme1474	298.1	136	297.09	C11H15N5O3S	[M+H]+	5'-Deoxy-5'-(methylthio)adenosine	Nucleotides and derivatives	Nucleotides and derivatives	2457-80-9	1	16647000	18625000	21756000	23702000	18424000	20406000	17053000	19018000	22675000
pmb0197	298.1	166.3	297.107	C11H15N5O5	[M+H]+	N7-Methylguanosine	Nucleotides and derivatives	Nucleotides and derivatives	20244-86-4	3	30604	36724	32166	21819	27981	31425	67475	123090	111370
mws0724	298.08	208	299.087	C10H13N5O6	[M-H]-	8-Hydroxyguanosine	Nucleotides and derivatives	Nucleotides and derivatives	3868-31-3	3	3134.2	2584.9	1936.1	10247	14715	5866	7865.4	10573	9837.5
pme1373	306.05	110	307.057	C9H14N3O7P	[M-H]-	2'-Deoxycytidine-5'-monophosphate	Nucleotides and derivatives	Nucleotides and derivatives	1032-65-1	3	5460.9	9071.1	4852.7	15185	8502.1	9009.6	8540	9523.3	10748
pme3188	323.03	211	324.036	C9H13N2O9P	[M-H]-	Uridine 5'-monophosphate	Nucleotides and derivatives	Nucleotides and derivatives	58-97-9	1	120000	112580	123740	120610	108220	85796	124640	94305	147070
mws0884	328.05	134.2	329.053	C10H12N5O6P	[M-H]-	Cyclic 3',5'-Adenylic acid	Nucleotides and derivatives	Nucleotides and derivatives	60-92-4	1	6296.9	3907.9	4005.7	13058	6704.8	9747.4	40458	51173	35275
pme3184	332.08	136	331.068	C10H14N5O6P	[M+H]+	2'-Deoxyadenosine-5'-monophosphate	Nucleotides and derivatives	Nucleotides and derivatives	653-63-4	1	375830	399610	434540	369450	375860	404600	481420	516650	480890
pmc0066	333.05	137.05	332.052	C10H13N4O7P	[M+H]+	2'-Deoxyinosine-5'-monophosphate	Nucleotides and derivatives	Nucleotides and derivatives	3393-18-8	1	1646000	2213300	1731000	477790	350520	431940	161250	175930	114730
mws0874	346.06	210.9	347.063	C10H14N5O7P	[M-H]-	3'-Adenylic Acid	Nucleotides and derivatives	Nucleotides and derivatives	84-21-9	3	6786.5	12249	5327.7	13472	14244	18213	17063	22593	27741
pmb0981	348.07	136	347.063	C10H14N5O7P	[M+H]+	Adenosine 5'-monophosphate	Nucleotides and derivatives	Nucleotides and derivatives	61-19-8	1	7596100	7204700	7824700	6423100	6247700	5451800	5394900	6222200	7466500
pmb0532	349.05	137.3	348.047	C10H13N4O8P	[M+H]+	Inosine 5'-monophosphate	Nucleotides and derivatives	Nucleotides and derivatives	131-99-7	3	646890	550200	638920	530830	500350	471850	491200	548630	621730
pmb0998	364.07	152.1	363.058	C10H14N5O8P	[M+H]+	Guanosine 5'-monophosphate	Nucleotides and derivatives	Nucleotides and derivatives	85-32-5	1	143590	127340	169700	143610	150950	127720	106460	99651	126760
pmb0964	366.2	204.1	365.17	C16H23N5O5	[M+H]+	Isopentenyladenine-7-N-glucoside	Nucleotides and derivatives	Nucleotides and derivatives	-	1	122880	136810	94278	50471	65250	63130	63753	51962	108190
pme3337	384.12	252	383.108	C14H17N5O8	[M+H]+	Succinyladenosine	Nucleotides and derivatives	Nucleotides and derivatives	4542-23-8	1	134150	138700	163880	397280	382750	361280	2282500	2414500	2377100
pmc0281	400.15	136.11	399.139	C15H21N5O8	[M+H]+	Ribosyladenosine	Nucleotides and derivatives	Nucleotides and derivatives	-	3	309800	305050	337570	586440	525910	590770	1813700	1706700	1932800
pme3007	402.99	159	404.002	C9H14N2O12P2	[M-H]-	Uridine 5'-diphosphate	Nucleotides and derivatives	Nucleotides and derivatives	27821-45-0	3	251060	452680	329040	165880	179920	307010	300720	366110	141390
pme2117	426	159	427.029	C10H15N5O10P2	[M-H]-	Adenosine 5'-diphosphate	Nucleotides and derivatives	Nucleotides and derivatives	58-64-0	1	231170	263410	308490	210570	151200	200870	89839	79739	81610
MWSmce613	489.12	264.04	488.107	C14H26N4O11P2	[M+H]+	Citicoline	Nucleotides and derivatives	Nucleotides and derivatives	987-78-0	3	4530.9	2800.1	2712.2	4712.8	8993.1	6898.9	4089.9	4726.6	2747.4
MWSmce668	505.99	158.93	506.996	C10H16N5O13P3	[M-H]-	ATP; Adenosine 5'-Triphosphate	Nucleotides and derivatives	Nucleotides and derivatives	56-65-5	1	52189	63987	50678	28549	7939.1	18952	12112	3134.8	13581
Zmfn000481	535.04	323.03	536.044	C14H22N2O16P2	[M-H]-	Uridine-5'-Diphosphate-D-Xylose	Nucleotides and derivatives	Nucleotides and derivatives	3616-06-6	2	300390	338260	376090	582440	669610	551730	552670	536420	592640
pmb2922	565.05	323.1	566.055	C15H24N2O17P2	[M-H]-	Uridine 5'-diphospho-D-glucose	Nucleotides and derivatives	Nucleotides and derivatives	133-89-1	1	3195800	3881700	4223300	5866900	7148400	5737500	3422300	2919200	3236700
mws1409	578.9	402.6	580.034	C15H22N2O18P2	[M-H]-	Uridine-5'-diphosphoglucuronic acid	Nucleotides and derivatives	Nucleotides and derivatives	-	3	18302	19549	28212	20794	21980	16710	9724.2	13924	13692
pmb0530	664.12	136.2	663.109	C21H27N7O14P2	[M+H]+	Nicotinic acid adenine dinucleotide	Nucleotides and derivatives	Nucleotides and derivatives	53-84-9	1	594840	667070	716340	936330	772000	796760	1028800	1050800	1308100
pme2651	742.1	620.1	743.075	C21H28N7O17P3	[M-H]-	NADP (Nicotinamide adenine dinucleotide phosphate)	Nucleotides and derivatives	Nucleotides and derivatives	53-59-8	1	206170	252530	236380	177190	192010	175100	88208	93006	104340
pme2960	273.08	153	272.068	C15H12O5	[M+H]+	Naringenin chalcone	Flavonoids	Chalcones	73692-50-9	3	326350	258890	284940	371900	404520	409890	265530	296510	267830
pme1201	273.08	167	274.084	C15H14O5	[M-H]-	Phloretin	Flavonoids	Chalcones	60-82-2	3	26046	27840	28284	30360	13512	27306	48415	54486	47084
Lmlp006175	435.13	273.09	434.121	C21H22O10	[M+H]+	Isosalipurposide (Phlorizin Chalcone)	Flavonoids	Chalcones	4547-85-7	2	13067000	13476000	13512000	20480000	17610000	20192000	13369000	12423000	12941000
HJN055	435.13	273.08	436.136	C21H24O10	[M-H]-	Dihydrocharcone-4'-O-glucoside	Flavonoids	Chalcones	-	1	302970	237640	340290	439590	313650	441260	420160	430910	359170
mws2118	435.13	166.7	436.137	C21H24O10	[M-H]-	Phloretin-2'-O-glucoside (Phlorizin)	Flavonoids	Chalcones	60-81-1	1	2542600	2553600	2505400	2537500	1683500	2424700	1183300	1241800	1084700
Lmfn004093	435.13	315.09	436.137	C21H24O10	[M-H]-	Phloretin-4'-O-glucoside (Trilobatin)	Flavonoids	Chalcones	4192-90-9	3	6466	14317	9626.1	145090	101940	148130	1134500	1280700	1286400
Lmsn003297	449.11	287.06	450.116	C21H22O11	[M-H]-	3,4,2',4',6'-Pentahydroxychalcone-4'-O-glucoside	Flavonoids	Chalcones	-	1	211750	149730	162440	46622	36604	24878	67178	98405	83449
Lmlp007435	581.17	147.04	580.158	C30H28O12	[M+H]+	Isosalipurposide-6''-O-p-coumaric acid	Flavonoids	Chalcones	-	1	24405	27237	33528	138800	119560	87869	1109400	1117900	1186400
mws0789	255.07	151	256.074	C15H12O4	[M-H]-	Pinocembrin (Dihydrochrysin)	Flavonoids	Dihydroflavone	480-39-7	1	1444000	33072	43734	20516	11738	19751	86596	104880	103180
pme0376	271.06	151	272.068	C15H12O5	[M-H]-	Naringenin (5,7,4'-Trihydroxyflavanone)*	Flavonoids	Dihydroflavone	480-41-1	1	163440	156960	139540	163000	94284	162000	83703	75968	90964
mws0064	287.06	135	288.063	C15H12O6	[M-H]-	Eriodictyol (5,7,3',4'-Tetrahydroxyflavanone)	Flavonoids	Dihydroflavone	552-58-9	3	11086	5039.8	3840.9	4481.1	4613.4	8700.2	173260	247140	222270
mws0463	301.07	164	302.079	C16H14O6	[M-H]-	Hesperetin	Flavonoids	Dihydroflavone	520-33-2	3	6770	4270.9	9752.5	5659	2379.9	4043.8	36234	50610	51117
mws1033	303.09	153.02	302.079	C16H14O6	[M+H]+	Homoeriodictyol	Flavonoids	Dihydroflavone	446-71-9	3	9	6715.1	9	9	9	9	103020	103250	129350
Hmqn003268	303.05	151.03	304.059	C15H12O7	[M-H]-	5,7,3',4',5'-Pentahydroxydihydroflavone	Flavonoids	Dihydroflavone	-	3	21229	24270	20654	36168	18612	22941	7832.2	14035	35184
mws1179	433.11	271	434.121	C21H22O10	[M-H]-	Naringenin-7-O-glucoside (Prunin)*	Flavonoids	Dihydroflavone	529-55-5	1	1694800	1641500	2304900	4169700	3897900	3379100	11923000	11961000	11379000
Hmmp004965	463.12	301.07	462.116	C22H22O11	[M+H]+	Diosmetin-7-O-glucoside*	Flavonoids	Dihydroflavone	20126-59-4	2	355300	367300	269850	478540	750280	667540	373000	331540	474850
mws1454	477.14	315	478.148	C23H26O11	[M-H]-	Persicoside	Flavonoids	Dihydroflavone	28978-03-2	3	118700	117590	212590	407500	426230	249770	1269100	1257400	931980
pmb0686	537.12	289	536.117	C24H24O14	[M+H]+	Eriodictyol-7-O-(6''-malonyl)glucoside	Flavonoids	Dihydroflavone	-	3	2487700	3055000	2509400	2529800	2467700	2363600	2006400	1486200	1614700
mws0791	593.19	285	594.195	C28H34O14	[M-H]-	Poncirin (Isosakuranetin-7-O-neohesperidoside)	Flavonoids	Dihydroflavone	14941-08-3	3	119390	125460	171360	515920	410450	577940	2633200	2659300	2640100
Lmyn005006	595.15	287.06	596.153	C30H28O13	[M-H]-	"Eriodictyol-7-O-(6""-O-p-coumaroyl)glucoside"	Flavonoids	Dihydroflavone	-	2	1585.5	1710.9	2736.9	9270.5	1584.3	9	498510	588570	625670
mws1519	595.17	287.06	596.174	C27H32O15	[M-H]-	Eriodictyol-7-O-Rutinoside (Eriocitrin)	Flavonoids	Dihydroflavone	13463-28-0	3	116270	110160	100500	43770	46667	35354	41565	33866	25778
Lmyn004037	601.12	439.09	602.127	C28H26O15	[M-H]-	"Eriodictyol-7-O-(6""-O-galloyl)glucoside"	Flavonoids	Dihydroflavone	-	3	158450	211040	204650	135030	118950	120780	139350	125560	133600
pmb0628	613.18	451.1	612.169	C27H32O16	[M+H]+	Eriodictyol-8-C-glucoside-4'-O-glucoside	Flavonoids	Dihydroflavone	-	3	6660000	6700800	7332900	6312300	6914900	6298000	7428900	6627300	6545900
pmb0619	775.23	612.9	774.222	C33H42O21	[M+H]+	Eriodictyol-6,8-di-C-glucoside-4'-O-glucoside	Flavonoids	Dihydroflavone	-	3	22367	22699	21764	45314	49302	34240	20031	15109	14148
mws0914	271.06	151	272.068	C15H12O5	[M-H]-	Pinobanksin*	Flavonoids	Dihydroflavonol	548-82-3	1	145240	150210	146920	164780	100000	175330	83947	77136	83780
mws1094	287.06	259	288.063	C15H12O6	[M-H]-	Aromadendrin (Dihydrokaempferol)	Flavonoids	Dihydroflavonol	480-20-6	3	100010	102120	135240	142200	82734	116560	776140	831150	622690
mws0044	303.05	125.02	304.058	C15H12O7	[M-H]-	Dihydroquercetin(Taxifolin)	Flavonoids	Dihydroflavonol	480-18-2	3	122080	138200	168230	63066	64937	54376	160410	130500	166320
mws1174	313.07	253	314.079	C17H14O6	[M-H]-	3-O-Acetylpinobanksin	Flavonoids	Dihydroflavonol	52117-69-8	1	15184000	369440	305190	25679	44472	137700	66648	78054	123520
mws1361	449.11	151	450.116	C21H22O11	[M-H]-	Taxifolin-3-O-rhamnoside (Astilbin)	Flavonoids	Dihydroflavonol	29838-67-3	2	41200	43600	36252	48324	35622	56852	300280	325050	413490
pme1598	463.12	301	464.132	C22H24O11	[M-H]-	Hesperetin-5-O-glucoside	Flavonoids	Dihydroflavonol	69651-80-5	3	931000	691910	707000	922780	684170	883770	860070	774340	827720
HJN104	481.14	319.08	482.105	C21H22O13	[M-H]-	Dihydromyricetin-3-O-glucoside	Flavonoids	Dihydroflavonol	-	3	509580	486650	537840	257280	335650	303910	45770	40341	34259
pmf0203	463.12	301.07	463.123	C22H23O11+	[M]+	Peonidin-3-O-glucoside	Flavonoids	Anthocyanins	68795-37-9	3	17294000	19176000	13294000	13260000	25752000	21736000	30246000	34412000	23037000
pme1398	465.1	303.05	465.103	C21H21O12+	[M]+	Delphinidin-3-O-glucoside (Mirtillin)	Flavonoids	Anthocyanins	50986-17-9	2	5779600	4258100	4529400	3696600	3575500	3625100	258530	180810	233200
pme3391	479.12	317.07	479.118	C22H23O12+	[M]+	Petunidin-3-O-glucoside	Flavonoids	Anthocyanins	6988-81-4	3	37581	28991	15450	3900600	2558900	3226200	9442500	10222000	16046000
Zmcp002924	611.16	287.05	611.161	C27H31O16+	[M]+	Cyanidin-3-O-(2''-O-glucosyl)glucoside	Flavonoids	Anthocyanins	38820-68-7	1	261460000	272580000	261380000	195360000	201530000	184900000	15373000	12010000	12718000
mws0040	255.07	153	254.058	C15H10O4	[M+H]+	Chrysin	Flavonoids	Flavonoid	480-40-0	1	2124200	124850	119660	11470	48715	94007	21043	40549	62220
mws1662	269.08	226	268.074	C16H12O4	[M+H]+	Tectochrysin	Flavonoids	Flavonoid	520-28-5	1	247990	39545	71032	24139	47796	58407	14888	40592	70486
MWSHY0082	271.06	153.02	270.053	C15H10O5	[M+H]+	Galangin (3,5,7-Trihydroxyflavone)	Flavonoids	Flavonoid	548-83-4	2	182750	4232.9	4670	1920.3	4411.9	5138.1	3977.9	5517	5263.4
mws0051	285.08	270	284.068	C16H12O5	[M+H]+	Acacetin	Flavonoids	Flavonoid	480-44-4	3	4816.3	4168.1	3267.8	9	9	3915.4	1732.3	4097	2576.2
mws0129	285.08	270	284.068	C16H12O5	[M+H]+	Genkwanin (Apigenin 7-methyl ether)	Flavonoids	Flavonoid	437-64-9	3	4437.3	2850.9	4677.1	681.17	916.05	3672.6	1563.1	1878.4	3723.9
MWSHY0077	287.06	137.02	286.048	C15H10O6	[M+H]+	Fisetin	Flavonoids	Flavonoid	528-48-3	2	130820	78567	86512	120600	89049	131460	100660	115070	109300
mws0058	299.06	284	300.063	C16H12O6	[M-H]-	Diosmetin (5,7,3'-Trihydroxy-4'-methoxyflavone)*	Flavonoids	Flavonoid	520-34-3	3	19680	7493.5	13842	3797.9	3852.2	5333	13440	14708	18303
pmp000001	301.07	286.05	300.063	C16H12O6	[M+H]+	Hispidulin (5,7,4'-Trihydroxy-6-methoxyflavone)*	Flavonoids	Flavonoid	1447-88-7	3	18787	11296	8183.4	3209.1	5909.7	7773.9	13785	14575	17361
Zmhp003514	301.07	286.05	300.063	C16H12O6	[M+H]+	6,7,8-Tetrahydroxy-5-methoxyflavone*	Flavonoids	Flavonoid	-	3	380770	28354	33531	8725.7	18252	12187	95293	113290	120670
Zmjp006969	315.09	282.05	314.078	C17H14O6	[M+H]+	Pectolinarigenin	Flavonoids	Flavonoid	520-12-7	3	5449.6	4611	2989.2	631.24	1887.8	6961.8	2029.5	971.86	1100.7
pmp000004	331.08	316.06	330.074	C17H14O7	[M+H]+	4',5,7-Trihydroxy-3',6-dimethoxyflavone (Jaceosidin)	Flavonoids	Flavonoid	18085-97-7	3	9	5833	9	1293.1	1789.1	2327.5	10558	12346	21719
Lmtp004722	333.06	153.02	332.053	C16H12O8	[M+H]+	Mearnsetin	Flavonoids	Flavonoid	16805-10-0	3	49434	84331	84630	198650	274220	291350	246170	405480	329640
pmp000109	343.12	328.1	342.11	C19H18O6	[M+H]+	5,7,8,4'-Tetramethoxyflavone	Flavonoids	Flavonoid	6601-66-7	3	2497.1	3038.6	2136.3	1790.9	2062.1	1517.2	2865.3	1335.4	2406.7
Hmcp003223	347.07	332.05	346.069	C17H14O8	[M+H]+	Limocitrin (5,7,4'-trihydroxy-8,3'-dimethoxyflavone)	Flavonoids	Flavonoid	489-33-8	1	143600	126750	144350	418360	450200	419670	2506200	3270900	5089100
Zmjp004875	347.07	315.06	346.069	C17H14O8	[M+H]+	5,6,3′,4′-Tetrahydroxy-3,7-dimethoxyflavone	Flavonoids	Flavonoid	-	1	4464.5	9	9	64126	32672	50045	222740	300930	416500
pmp000008	359.11	344.08	358.105	C19H18O7	[M+H]+	5-Hydroxy-6,7,3',4'-tetramethoxyflavone	Flavonoids	Flavonoid	21763-80-4	2	60068	79128	56481	41371	14284	2420.4	326130	70834	51281
pmp000113	389.12	359.08	388.116	C20H20O8	[M+H]+	5-Hydroxy-6,7,8,3',4'-pentamethoxyflavone	Flavonoids	Flavonoid	2174-59-6	3	8801	7313.8	11503	9649.1	8282.5	14790	8516.9	9698.9	18831
mws0043	403.14	373.1	402.131	C21H22O8	[M+H]+	Nobiletin (5,6,7,8,3',4'-Hexamethoxyflavone)	Flavonoids	Flavonoid	478-01-3	3	418950	433050	455640	393650	392530	385190	379110	373680	377960
Lmyp005841	417.12	255.06	416.111	C21H20O9	[M+H]+	Chrysin-7-O-glucoside	Flavonoids	Flavonoid	31025-53-3	2	643360	475320	470140	454020	499210	575260	469720	453470	462450
Lmbp003668	419.1	287.05	418.09	C20H18O10	[M+H]+	Kaempferol-3-O-arabinoside	Flavonoids	Flavonoid	-	1	6911900	6994900	7191500	5527600	5424100	5630700	9016400	8316300	8175000
Lmyp004617	419.13	257.08	418.127	C21H22O9	[M+H]+	Pinocembrin-7-O-glucoside (Pinocembroside)	Flavonoids	Flavonoid	75829-43-5	1	1703300	1909300	1837400	1935500	2550100	2364000	773920	699480	638580
MWS20148	433.11	271.07	432.106	C21H20O10	[M+H]+	Apigenin-3'-O-α-D-glucopyranoside*	Flavonoids	Flavonoid	-	2	1635100	1836300	1801800	1058900	1183600	989620	876030	1065200	1026400
MWSHY0189	433.11	271.07	432.106	C21H20O10	[M+H]+	Apigenin-7-O-glucoside(Cosmosiin)*	Flavonoids	Flavonoid	578-74-5	2	1843300	1909300	1817900	1334600	1361000	1155400	1032000	1038200	1173600
Lmlp005572	433.11	271.06	432.106	C21H20O10	[M+H]+	Galangin-7-O-glucoside	Flavonoids	Flavonoid	-	3	80671	77458	41840	12296	27263	21246	18680	18845	6244.7
HJN087	433.12	271.06	434.121	C21H22O10	[M-H]-	Naringenin-4'-O-glucoside*	Flavonoids	Flavonoid	-	1	19455000	19393000	18559000	21286000	15155000	24574000	18820000	19826000	18290000
Lmlp003531	449.11	287.06	448.101	C21H20O11	[M+H]+	Luteolin-3'-O-glucoside*	Flavonoids	Flavonoid	5154-41-6	1	978230	669780	982070	1094800	1013500	1114500	743100	752740	723340
Hmpp003270	449.11	287.05	448.101	C21H20O11	[M+H]+	Luteolin-4'-O-glucoside*	Flavonoids	Flavonoid	6920-38-3	1	1087600	587420	1396100	1264700	1119700	1018300	714020	843810	776270
Lmtn002796	449.1	287.05	450.116	C21H22O11	[M-H]-	Aromadendrin-7-O-glucoside	Flavonoids	Flavonoid	28189-90-4	1	10754000	9954300	9716900	4860200	3323600	4247300	5380500	5241400	5485000
pmp000577	461.12	285.08	460.116	C26H20O8	[M+H]+	Acacetin-7-O-glucuronide	Flavonoids	Flavonoid	-	3	4019.2	4093.4	9315.7	7783	3662.4	5170.6	7380.7	7488.2	8090.7
pmb3012	461.11	299.2	462.116	C22H22O11	[M-H]-	Chrysoeriol-7-O-glucoside	Flavonoids	Flavonoid	19993-32-9	3	29905	18014	26841	17190	9448.8	8668.5	27208	16225	14147
Hmgp002189	463.13	301.07	462.118	C22H22O11	[M+H]+	Hispidulin-7-O-Glucoside*	Flavonoids	Flavonoid	17680-84-1	2	150830	147460	124590	136690	176170	201450	346930	325690	266100
Lmjp003295	479.12	317.07	478.111	C22H22O12	[M+H]+	6-Methoxykaempferol-3-O-glucoside	Flavonoids	Flavonoid	63422-27-5	3	4766800	4269500	3870500	7149900	7629900	8141000	8258500	8855500	8660000
Lmtp003948	481.13	319.05	480.127	C22H24O12	[M+H]+	3',5',5,7-Tetrahydroxy-4'-methoxyflavanone-3'-O-glucoside	Flavonoids	Flavonoid	-	2	4531400	4071500	4100400	4273200	4515700	5141300	8740800	9023200	9846800
pmb0736	493.13	331.08	492.127	C23H24O12	[M+H]+	Tricin-7-O-Glucoside	Flavonoids	Flavonoid	32769-01-0	3	3215.2	3156.2	2698.8	32350	31313	25655	169240	138520	228880
HJAP135	505.12	257.08	504.126	C24H24O12	[M+H]+	Pinocembrin-7-O-(6''-O-malonyl)glucoside	Flavonoids	Flavonoid	-	1	1497600	1560200	1855200	1882100	2109300	1924000	2123700	2118000	2029900
Lmtn002916	507.08	331.05	508.085	C22H20O14	[M-H]-	Mearnsetin-3-O-glucuronide	Flavonoids	Flavonoid	-	3	33692	47504	39019	91228	67161	73958	276890	265680	226310
Hmcp001636	509.13	347.07	508.121	C23H24O13	[M+H]+	Limocitrin-7-O-glucoside	Flavonoids	Flavonoid	-	1	7719.5	7195.5	5328.8	595850	370780	586530	3863100	3419300	5936700
Zmjp004852	509.13	347.08	508.122	C23H24O13	[M+H]+	5,6,3′,4′-Tetrahydroxy-3,7-dimethoxyflavone-6-O-glucoside	Flavonoids	Flavonoid	-	2	190080	223060	147660	4370100	4391000	2916300	14797000	14305000	12667000
pmb0565	509.13	347.08	508.122	C23H24O13	[M+H]+	Syringetin-3-O-glucoside	Flavonoids	Flavonoid	40039-49-4	3	3148.9	2870.9	751.71	42480	65876	43645	308830	235610	301010
pmp000587	535.11	449.1	534.101	C24H22O14	[M+H]+	Luteolin-7-O-(6''-malonyl)glucoside	Flavonoids	Flavonoid	-	1	1139000	1118800	1172000	848580	835010	817110	490660	541220	518070
Zmhp006502	549.12	301.07	548.117	C25H24O14	[M+H]+	Kaempferide-3-O-(6''-malonyl)glucoside	Flavonoids	Flavonoid	-	3	103530	97832	118430	84646	77240	87710	90552	98380	104190
HJN078	549.16	255.06	550.168	C26H30O13	[M-H]-	Pinocembrin-7-O-(2''-O-arabinosyl)glucoside	Flavonoids	Flavonoid	-	3	65002	59856	79403	43744	36867	61501	48030	53856	46794
HJAP064	565.12	317.08	564.088	C25H24O15	[M+H]+	Isorhamnetin-3-O-(6''-malonylglucoside)	Flavonoids	Flavonoid	-	1	5754000	5870600	5498900	6701900	7127000	6999300	5636100	4807600	5052800
Zmjp003463	565.16	433.11	564.147	C26H28O14	[M+H]+	"Vitexin-2""-O-xyloside"	Flavonoids	Flavonoid	-	2	72994	126470	92933	29983	21762	26094	42702	48634	44412
pmb0720	579.13	331.08	578.127	C26H26O15	[M+H]+	Tricin-7-O-(6''-Malonyl)Glucoside	Flavonoids	Flavonoid	-	3	7989.4	9	12650	7422.6	11048	7697	42327	43421	52862
Lmpp003930	579.15	271.06	578.142	C30H26O12	[M+H]+	Apigenin-7-O-(6''-p-Coumaryl)glucoside	Flavonoids	Flavonoid	-	3	42836	15357	25238	22283	43071	33718	54930	42882	28351
Lmqp007331	579.15	147.05	578.142	C30H26O12	[M+H]+	Kaempferol-3-O-(3''-O-p-Coumaroyl)rhamnoside*	Flavonoids	Flavonoid	-	3	11587	17144	9	10537	6495.7	4928.1	20249	16886	20930
pme0368	579.17	271.01	578.164	C27H30O14	[M+H]+	Apigenin-7-O-rutinoside (Isorhoifolin)	Flavonoids	Flavonoid	552-57-8	3	35434	39414	30555	21593	35085	42627	44790	50673	48098
HJAP148	581.15	287.06	580.142	C26H28O15	[M+H]+	Kaempferol-3-O-sambubioside	Flavonoids	Flavonoid	27661-51-4	3	539660	595350	550550	46055	44895	50509	284520	274440	321620
Zmjp003179	581.15	449.11	580.142	C26H28O15	[M+H]+	Orientin-2''-O-xyloside	Flavonoids	Flavonoid	-	2	811490	865540	1045100	681560	681390	726290	483880	498070	546330
Hmjn004446	593.13	285.04	594.137	C30H26O13	[M-H]-	Luteolin-7-O-(6''-caffeoyl)rhamnoside	Flavonoids	Flavonoid	-	1	48586	55847	57138	221260	142630	218590	1069000	1074500	1114600
Lmyp004407	595.14	287.05	594.137	C30H26O13	[M+H]+	Kaempferol-3-O-(2''-p-Coumaroyl)galactoside*	Flavonoids	Flavonoid	-	1	19466	24855	34978	114390	116420	101800	1054100	1078900	1032100
Lmyp004318	595.14	287.06	594.137	C30H26O13	[M+H]+	Kaempferol-3-O-(6''-p-Coumaroyl)galactoside*	Flavonoids	Flavonoid	-	1	19444	24849	23660	110380	117000	113680	1107700	1136600	1108100
pmp000593	595.17	449.1	594.158	C27H30O15	[M+H]+	Luteolin-7-O-rutinoside*	Flavonoids	Flavonoid	3563-98-2	2	12388	14255	9	68494	53563	58143	434710	378520	370760
pmp001079	595.17	449.1	594.158	C27H30O15	[M+H]+	Luteolin-7-O-neohesperidoside (Lonicerin)*	Flavonoids	Flavonoid	25694-72-8	2	248120	292080	257380	48371	96658	134890	102680	87194	77913
Zmcp003989	595.16	287.05	594.158	C27H30O15	[M+H]+	Kaempferol-3-O-rhamnosyl(1→2)glucoside	Flavonoids	Flavonoid	-	1	24949000	26667000	30463000	9656300	11629000	13282000	10344000	10098000	8051400
Zmjp003291	595.17	433.12	594.158	C27H30O15	[M+H]+	"Vitexin-2""-O-galactoside"	Flavonoids	Flavonoid	-	3	18436000	24049000	21742000	7367500	8036600	9263800	7813600	6489500	5796400
Zmhn002912	595.16	301.07	596.174	C27H32O15	[M-H]-	Viscumneoside III(Homoeriodictyol-7-O-Apiosyl-(1-2)-Glucopyranoside)	Flavonoids	Flavonoid	118985-27-6	2	9	2055.4	9	4705.8	3213.9	4944.3	20896	14617	22947
Lmyp003599	601.12	287.06	600.112	C28H24O15	[M+H]+	Kaempferol-3-O-(6''-galloyl)glucoside*	Flavonoids	Flavonoid	56317-05-6	1	5370300	6117700	5132800	4967700	4110100	5132300	4183000	3754400	4311100
Lmyp003348	601.12	287.06	600.112	C28H24O15	[M+H]+	Kaempferol-3-O-(6''-galloyl)galactoside*	Flavonoids	Flavonoid	-	1	6034000	6226200	5518900	5193900	4524300	5381600	4297000	3873100	4296200
Lmyp003500	601.12	287.06	600.112	C28H24O15	[M+H]+	Kaempferol-3-O-(2''-galloyl)galactoside*	Flavonoids	Flavonoid	-	1	5906100	6767700	5720500	4338000	3891500	5188900	4250400	3551500	4705300
Lmbp002592	611.16	287.05	610.153	C27H30O16	[M+H]+	Kaempferol-3,7-di-O-glucoside	Flavonoids	Flavonoid	-	3	2337100	2292900	2482900	2307600	2419100	2445000	2855500	2400500	2413200
Hmpp002612	611.16	287.05	610.153	C27H30O16	[M+H]+	Luteolin-7-O-gentiobioside	Flavonoids	Flavonoid	-	3	5537700	5152700	4672900	2564400	2516600	3798500	2711300	3944600	2188000
Zmjp003031	611.16	449.11	610.153	C27H30O16	[M+H]+	Orientin-2''-O-galactoside	Flavonoids	Flavonoid	-	2	9169400	8997700	8744300	9090600	7788600	8524700	9406600	8452400	7955000
Xmyp005599	611.16	287.06	610.153	C27H30O16	[M+H]+	Kaempferol-3-O-galactoside-4'-O-glucoside	Flavonoids	Flavonoid	-	3	1750400	1470900	1272400	615140	705650	754420	966620	1121900	847650
HJAP024	611.16	593.15	610.154	C27H30O16	[M+H]+	Kaempferol-6,8-di-C-glucoside	Flavonoids	Flavonoid	-	3	74214	68182	54221	16083	22397	29402	9	9	9
Lmyn001269	609.15	285.04	610.154	C27H30O16	[M-H]-	Kaempferol-3-O-sophoroside	Flavonoids	Flavonoid	19895-95-5	2	1379200	1432000	1199200	641950	439220	700450	26904	29460	24858
Hmjp002999	625.18	317.06	624.162	C28H32O16	[M+H]+	Isorhamnetin-3-O-rutinoside (Narcissin)	Flavonoids	Flavonoid	604-80-8	3	3773	7555.8	9	314950	295370	309990	1091700	1242800	1472100
Zmxp002867	625.17	301.07	624.168	C28H32O16	[M+H]+	Chrysoeriol-5,7-di-O-glucoside	Flavonoids	Flavonoid	-	3	23893000	17533000	29535000	17193000	17067000	25514000	2509700	878900	1385500
HJAP026	625.18	463.13	624.17	C28H32O16	[M+H]+	Chrysoeriol-6-C-glucoside-4'-O-glucoside	Flavonoids	Flavonoid	-	3	8108400	7136500	5910800	3189600	3634600	3824300	2051400	1783900	2239600
Hmlp003068	627.15	303.05	626.148	C27H30O17	[M+H]+	Meratin	Flavonoids	Flavonoid	27215-04-9	1	1569300	1425900	1544500	1139300	1040200	1037200	344060	281070	291570
pmb0587	639.16	477	638.148	C28H30O17	[M+H]+	Chrysoeriol-7-O-(2''-O-glucuronyl)glucoside	Flavonoids	Flavonoid	-	2	4443	2274.5	10678	651.02	4218.7	5884.9	38130	48334	34232
pmb3014	641.15	285.3	642.158	C31H30O15	[M-H]-	Luteolin-7-O-(6''-eudesmyl)glucoside	Flavonoids	Flavonoid	-	3	530380	699390	1077600	543220	353670	382380	410600	290200	279030
pmb0716	655.19	331.08	654.18	C29H34O17	[M+H]+	Tricin-4'-O-glucoside-7-O-glucoside	Flavonoids	Flavonoid	-	3	9	9	4078.8	76904	117660	81395	614530	719460	719820
Lmsp004749	655.19	347.08	654.18	C29H34O17	[M+H]+	Syringetin-3-O-rutinoside	Flavonoids	Flavonoid	-	2	87464	60300	66132	8148300	8169500	7183800	36659000	38449000	42131000
Hmqp003184	667.15	287.06	666.143	C29H30O18	[M+H]+	Luteolin-7-O-(6''-malonyl)glucoside-5-O-arabinoside	Flavonoids	Flavonoid	-	3	50561	75931	85893	50630	24712	28165	137070	148240	130060
Hmcp001579	671.18	347.07	670.175	C29H34O18	[M+H]+	Limocitrin-3-O-sophoroside	Flavonoids	Flavonoid	-	1	41490	45638	20283	581860	706460	474860	3853700	4505000	4800000
Hmlp003185	681.17	287.05	680.159	C30H32O18	[M+H]+	Luteolin-7-O-(6''-malonyl)glucoside-5-O-rhamnoside	Flavonoids	Flavonoid	-	2	39105000	49945000	47105000	25747000	29185000	29054000	20157000	18184000	18907000
Hmmp002447	725.2	433.11	724.193	C33H40O18	[M+H]+	Apigenin-7-O-rutinoside-4'-O-rhamnoside	Flavonoids	Flavonoid	-	3	42050	21306	36842	33058	23107	42458	18018	24994	7796.6
pmb2991	739.21	269.2	740.216	C33H40O19	[M-H]-	Apigenin-7-O-glucoside-4'-O-rutinoside	Flavonoids	Flavonoid	-	3	126780	117400	156500	18024	13496	29555	9	9	9
Lmyp003857	753.13	287.06	752.122	C35H28O19	[M+H]+	Kaempferol-3-O-(2'',6''-digalloyl)glucoside	Flavonoids	Flavonoid	-	2	10270000	9947500	9507800	5190400	4951100	6363400	2813600	3116800	2847300
pmb2976	755.2	447.2	756.211	C33H40O20	[M-H]-	Chrysoeriol-8-C-arabinoside-7-O-Sophoroside	Flavonoids	Flavonoid	-	3	1576900	1558300	1618300	666510	618750	787210	1227900	1181400	1136400
Xmyp004945	757.22	287.06	756.211	C33H40O20	[M+H]+	Kaempferol-3-O-(6''-Rhamnosyl-2''-Glucosyl)Glucoside (Camelliaside A)	Flavonoids	Flavonoid	135095-52-2	2	9	9	9	36267	51124	28387	351170	350340	343300
Xmyn005865	767.24	327.11	768.227	C38H40O17	[M-H]-	Kaempferol-3-O-(6''-p-coumaroyl)glucosyl-(1→2)-rhamnoside	Flavonoids	Flavonoid	-	3	3107	3718	3024.8	9144.5	8560.2	16782	7454.5	3714	5617.2
HJAP023	773.22	611.17	772.207	C33H40O21	[M+H]+	Kaempferol-6,8-di-C-glucoside-7-O-glucoside	Flavonoids	Flavonoid	-	2	142150	128000	124530	118590	137470	137380	143970	150340	101500
Hmcp001369	803.22	347.07	802.216	C34H42O22	[M+H]+	Limocitrin-3-O-sophoroside-7-O-arabinoside	Flavonoids	Flavonoid	-	2	9	9	9	9301.5	12889	7671.2	44503	44702	70664
Lmmp004151	845.18	287.05	844.17	C38H36O22	[M+H]+	Luteolin-7-O-glucuronide-(2→1)-(2''-Sinapoyl)glucuronide	Flavonoids	Flavonoid	-	3	29132	36296	32334	20977	6471	11442	3241	4090.8	4035.5
mws1068	285.04	151	286.048	C15H10O6	[M-H]-	Kaempferol (3,5,7,4'-Tetrahydroxyflavone)	Flavonoids	Flavonols	520-18-3	1	482190	425810	525560	291600	142130	259590	716120	887190	890120
pme2954	303.05	137.02	302.043	C15H10O7	[M+H]+	Quercetin	Flavonoids	Flavonols	117-39-5	1	313710	289290	342260	186920	165950	155890	255200	302450	267000
Cmsp004086	303.09	229.08	302.079	C16H14O6	[M+H]+	Dihydrokaempferide	Flavonoids	Flavonols	137225-59-3	2	1924100	1810000	2075400	4145800	1977600	2426800	1513200	2674500	2360000
mws0988	315.05	165	316.058	C16H12O7	[M-H]-	Rhamnetin	Flavonoids	Flavonols	90-19-7	3	110930	4993	5051.7	4544.3	3969.2	2455.4	4626.2	9135.4	19859
Lmdp003808	317.07	302.04	316.058	C16H12O7	[M+H]+	Azaleatin (5-O-Methylquercetin)	Flavonoids	Flavonols	529-51-1	1	9615000	6622100	8977800	12057000	13838000	10995000	16271000	14516000	11628000
mws0066	315.05	151	316.058	C16H12O7	[M-H]-	Isorhamnetin	Flavonoids	Flavonols	480-19-3	1	192300	139050	190750	560800	264500	495990	2675300	2968600	3299800
Lmmn004912	315.05	271.02	316.058	C16H12O7	[M-H]-	3-O-Methylquercetin	Flavonoids	Flavonols	1486-70-0	2	46889	6005	4544.6	9	9	9	3032.6	2345	1823
mws0032	319.04	153	318.038	C15H10O8	[M+H]+	Myricetin	Flavonoids	Flavonols	529-44-2	2	104310	155930	79281	97210	89883	92713	224630	475100	289610
mws0917	329.07	314	330.074	C17H14O7	[M-H]-	3,7-Di-O-methylquercetin	Flavonoids	Flavonols	2068-02-2	2	96421	15835	18373	2431.3	2824.1	4038.4	36563	42637	46495
mws0055	373.13	343.09	372.121	C20H20O7	[M+H]+	Tangeretin (4',5,6,7,8-Pentamethoxyflavone)	Flavonoids	Flavonols	481-53-8	3	555290	520220	565750	467680	483490	471220	480060	485320	492230
Lmfn005487	380.99	301.04	381.999	C15H10O9S	[M-H]-	Quercetin-3-O-Sulfonate	Flavonoids	Flavonols	60889-05-6	2	9	9	9	7720.3	4353.4	9411.1	4444.1	4953	5994.6
pme0321	431.1	285	432.106	C21H20O10	[M-H]-	Kaempferol-7-O-rhamnoside	Flavonoids	Flavonols	20196-89-8	3	160750	142670	162870	73082	42973	48925	138860	123020	106240
mws0919	431.1	285	432.106	C21H20O10	[M-H]-	Kaempferol-3-O-rhamnoside (Afzelin)(Kaempferin)	Flavonoids	Flavonols	482-39-3	1	18522	22211	20121	11858	12724	8105.2	17860	13253	10089
pmp000117	433.15	403.11	432.142	C22H24O9	[M+H]+	3,5,6,7,8,3',4'-Heptamethoxyflavone	Flavonoids	Flavonols	1178-24-1	3	2883.8	3132.8	5908.1	3285.3	2115.1	2672.5	2990.7	3002.5	3430.9
mws2186	435.09	303	434.085	C20H18O11	[M+H]+	Avicularin(Quercetin-3-O-α-L-arabinofuranoside)*	Flavonoids	Flavonols	572-30-5	3	3809400	3735200	3471500	3307700	3041200	3195800	2879700	3142100	3067600
Lmdp003509	435.09	303.06	434.085	C20H18O11	[M+H]+	Quercetin-3-O-xyloside (Reynoutrin)*	Flavonoids	Flavonols	549-32-6	3	5946100	4712700	4432000	3816000	3807100	4673500	4066400	4124500	4181400
Hmcp002316	449.11	317.06	448.1	C21H20O11	[M+H]+	Isorhamnetin-3-O-arabinoside	Flavonoids	Flavonols	-	1	2611300	2821600	2752200	5303500	5274800	5408200	5556800	5588600	6432200
mws0045	449.11	303.05	448.101	C21H20O11	[M+H]+	Quercetin-3-O-rhamnoside(Quercitrin)	Flavonoids	Flavonols	522-12-3	3	600640	587050	512270	702470	723100	800570	489170	644170	568240
mws2209	449.11	287.06	448.101	C21H20O11	[M+H]+	Kaempferol-3-O-glucoside (Astragalin)*	Flavonoids	Flavonols	480-10-4	1	6772800	6118900	6424200	5806100	6164000	5732700	6156300	6244400	5255400
mws0089	447.09	285.04	448.101	C21H20O11	[M-H]-	Kaempferol-7-O-glucoside*	Flavonoids	Flavonols	16290-07-6	1	19522000	20694000	24442000	12071000	12345000	11685000	36850000	34617000	35574000
Lmwp003442	449.11	287.06	448.101	C21H20O11	[M+H]+	Amoenin	Flavonoids	Flavonols	-	1	23225000	37945000	26016000	34903000	30679000	19078000	24183000	42705000	40989000
mws0913	447.09	285	448.101	C21H20O11	[M-H]-	Kaempferol-3-O-galactoside (Trifolin)*	Flavonoids	Flavonols	23627-87-4	1	19317000	18433000	25100000	10090000	11738000	10586000	30686000	36537000	35818000
Lmmn004625	449.11	287.06	450.116	C21H22O11	[M-H]-	Dihydrokaempferol-7-O-glucoside	Flavonoids	Flavonols	-	3	85269	111780	175130	115460	117260	106850	345250	488900	428650
Hmcp002539	463.12	317.06	462.116	C22H22O11	[M+H]+	Isorhamnetin-3-O-rhamnoside	Flavonoids	Flavonols	-	3	361290	381220	348040	719600	728640	786600	490370	520570	464850
Lmpn006208	461.11	315.05	462.116	C22H22O11	[M-H]-	8-Methoxykaempferol-7-O-rhamnoside	Flavonoids	Flavonols	-	3	67299	60571	63303	618760	504000	479960	630840	1401600	620640
Lmmp004257	463.12	317.06	462.116	C22H22O11	[M+H]+	6-C-Methylquercetin-3-O-rhamnoside	Flavonoids	Flavonols	-	3	98661	93357	79201	95861	175000	121660	199520	221950	225880
Lmdp003286	465.1	303.06	464.095	C21H20O12	[M+H]+	Isohyperoside*	Flavonoids	Flavonols	35589-21-0	2	2164200	2057800	1976700	2410600	2163700	2284700	2230400	2230300	2046200
mws0061	463.09	300	464.095	C21H20O12	[M-H]-	Quercetin-3-O-galactoside (Hyperin)*	Flavonoids	Flavonols	482-36-0	1	9813900	8005200	7956800	9942000	8073800	11014000	11003000	9738500	8605400
mws0091	463.09	300.03	464.095	C21H20O12	[M-H]-	Quercetin-3-O-glucoside (Isoquercitrin)*	Flavonoids	Flavonols	482-35-9	1	7410900	9014700	4877400	8893000	5793800	7874600	11370000	8950200	9708100
mws1329	463.09	300.7	464.095	C21H20O12	[M-H]-	Quercetin-7-O-glucoside*	Flavonoids	Flavonols	491-50-9	1	13826000	12958000	12675000	17115000	14287000	16542000	19631000	17571000	16102000
pmp001309	465.1	303.1	464.095	C21H20O12	[M+H]+	6-Hydroxykaempferol-7-O-glucoside	Flavonoids	Flavonols	-	3	1806100	1818200	1622600	1984500	2115100	2080800	2079500	2072800	1820300
Hmmp002121	469.12	317.08	468.113	C23H16O11	[M+H]+	Isorhamnetin-3-O-gallate	Flavonoids	Flavonols	-	3	47882	78232	115550	568640	358830	401040	295600	308430	230740
Lmjp002906	479.12	317.07	478.111	C22H22O12	[M+H]+	Rhamnetin-3-O-Glucoside*	Flavonoids	Flavonols	27875-34-9	1	4293000	4020200	4385700	7576000	7576300	8934500	8742900	9151900	8517800
Lmjp003044	479.12	317.06	478.111	C22H22O12	[M+H]+	Isorhamnetin-3-O-Glucoside*	Flavonoids	Flavonols	5041-82-7	1	4681000	4087800	3761100	7588000	7361500	8504000	8373500	9388900	8464200
Hmcp002207	479.12	317.06	478.111	C22H22O12	[M+H]+	Isorhamnetin-7-O-glucoside (Brassicin)*	Flavonoids	Flavonols	6743-96-0	1	4348200	4549000	4148300	6963400	7685700	7665100	8732600	8918300	8696500
Lmdp002969	481.1	319.06	480.09	C21H20O13	[M+H]+	Myricetin-3-O-galactoside*	Flavonoids	Flavonols	15648-86-9	3	4390500	4171000	3896500	4145200	4806300	4906800	8150700	8429200	9691100
Lmpp003465	481.1	319.04	480.09	C21H20O13	[M-H]-	Myricetin-3-O-glucoside*	Flavonoids	Flavonols	19833-12-6	3	4394700	3907900	3807300	4375800	4844200	4839600	8506300	8860100	9671200
Lmmn003398	489.11	285.04	490.111	C23H22O12	[M-H]-	Kaempferol-3-O-(6''-acetyl)glucoside*	Flavonoids	Flavonols	-	1	1841100	1934400	2008400	795740	854170	918060	1018800	879840	824400
Lmmp003903	491.12	287.05	490.111	C23H22O12	[M+H]+	Kaempferol-3-O-(2''-acetyl)glucoside*	Flavonoids	Flavonols	-	1	9240100	8115400	9853300	7106400	6561600	4874800	3623700	5585000	10581000
pmn001642	503.08	459.1	504.09	C23H20O13	[M-H]-	Kaempferol-3-O-(2''-O-acetyl)glucuronide	Flavonoids	Flavonols	-	3	106280	113180	94307	59239	38875	58061	34816	16751	16891
Zmsp004363	507.12	303.05	506.106	C23H22O13	[M+H]+	Quercetin-3-O-(6''-acetyl)glucoside	Flavonoids	Flavonols	-	3	321980	307990	293490	153660	215960	176400	83563	81480	206260
Hmln002199	505.1	300.03	506.107	C23H22O13	[M-H]-	Quercetin-3-O-(6''-acetyl)galactoside	Flavonoids	Flavonols	-	2	4832400	4536000	4241300	1870100	1447300	1196300	3414100	1396200	2034200
pmn001644	519.08	300	520.085	C23H20O14	[M-H]-	Quercetin-3-O-(2''-acetyl)glucuronide	Flavonoids	Flavonols	-	2	11125000	14467000	12532000	16285000	12004000	15798000	10740000	7109700	12090000
Li512111	519.11	315.05	520.122	C24H24O13	[M-H]-	Isorhamnetin-3-O-(6''-acetylglucoside)	Flavonoids	Flavonols	-	1	718760	811880	797780	853240	534470	830820	594890	811800	419640
Lmdp004892	535.11	287.05	534.101	C24H22O14	[M+H]+	Kaempferol-3-O-(6''-malonyl)galactoside*	Flavonoids	Flavonols	-	1	28227000	26756000	29307000	21488000	21499000	22597000	16095000	14736000	14063000
Lmmp003817	535.11	287.05	534.101	C24H22O14	[M+H]+	Kaempferol-3-O-(6''-malonyl)glucoside*	Flavonoids	Flavonols	-	1	21189000	19601000	22020000	17048000	15304000	17291000	11050000	10957000	11175000
Hmln002189	549.09	505.11	550.096	C24H22O15	[M-H]-	Quercetin-3-O-(6''-malonyl)galactoside	Flavonoids	Flavonols	-	2	10088000	7838400	7796000	4414300	2829800	3850800	5142800	5147200	4845700
pmp000589	551.1	303.05	550.096	C24H22O15	[M+H]+	Quercetin-7-O-(6''-malonyl)glucoside	Flavonoids	Flavonols	-	1	1485400	1262500	1224800	677750	773790	846240	447670	366930	338220
Hmmn003659	549.12	345.06	550.132	C25H26O14	[M-H]-	Limocitrin-7-O-(6''-Acetyl)glucoside	Flavonoids	Flavonols	-	2	9	9	9	20129	10878	18716	193170	151390	103190
Hmcp001858	565.15	287.05	564.147	C26H28O14	[M+H]+	Kaempferol-3-O-arabinoside-7-O-rhamnoside	Flavonoids	Flavonols	-	2	310210	365430	392980	91142	135650	136360	174190	224970	223040
Lmmp006709	579.15	287.06	578.142	C30H26O12	[M+H]+	Kaempferol-3-O-(4''-p-coumaroyl)rhamnoside*	Flavonoids	Flavonols	-	3	48889	62833	63245	241020	273360	246630	999520	1027900	905490
pme2493	579.17	287.1	578.164	C27H30O14	[M+H]+	Kaempferol-3,7-O-dirhamnoside (Kaempferitrin)	Flavonoids	Flavonols	482-38-2	3	22166	35432	32512	16168	32179	24163	37848	48248	42176
Lmyp005328	595.14	131.05	594.137	C30H26O13	[M+H]+	Quercetin-3-O-(2''-cinnamoyl)Glucoside	Flavonoids	Flavonols	-	3	6015.7	4121.6	4801.2	4587.2	7250.1	8762.7	9158.9	4249.1	6300.3
mws1290	593.13	285	594.137	C30H26O13	[M-H]-	Kaempferol-3-O-(6''-p-Coumaroyl)glucoside (Tiliroside)*	Flavonoids	Flavonols	20316-62-5	1	132250	171280	143900	605600	474430	605250	2737900	2949700	3054700
Lmsp004247	595.17	317.07	594.158	C27H30O15	[M+H]+	Isorhamnetin-3-O-arabinoside-7-O-rhamnoside	Flavonoids	Flavonols	-	3	23330	20498	10102	11622	26851	30492	22590	10208	29630
pme1605	593.15	285	594.158	C27H30O15	[M-H]-	Kaempferol-3-O-robinobioside(Biorobin)	Flavonoids	Flavonols	17297-56-2	3	21142000	21589000	21286000	7185700	7811700	10206000	9297900	8194500	6334800
Lmjp002867	595.17	287.05	594.158	C27H30O15	[M+H]+	Kaempferol-3-O-neohesperidoside	Flavonoids	Flavonols	32602-81-6	3	49620	85127	93961	218740	277260	97212	968970	1258300	873010
Lmtp004044	597.14	303.04	596.138	C26H28O16	[M+H]+	Quercetin-3-O-apiosyl(1→2)galactoside	Flavonoids	Flavonols	-	3	18158	22875	29174	6301.8	14208	14240	62759	68054	43533
Lmyp004052	611.14	147.04	610.132	C30H26O14	[M+H]+	Quercetin-3-O-(6''-p-Coumaroyl)galactoside*	Flavonoids	Flavonols	-	1	3717.7	7675.5	4276.9	80426	65515	64941	983170	829350	806790
Lmdp004267	611.14	147.04	610.132	C30H26O14	[M+H]+	Quercetin-3-O-(6''-p-Coumaroyl)glucoside*	Flavonoids	Flavonols	-	1	7426.2	9188.2	8195.5	52005	59633	53839	1172500	1199400	1105300
pmn001583	609.15	300	610.153	C27H30O16	[M-H]-	Quercetin-3-O-robinobioside*	Flavonoids	Flavonols	52525-35-6	3	52392	37236	17359	379120	398610	510550	3696600	4500700	3394500
Lmmp003091	611.16	303.05	610.153	C27H30O16	[M+H]+	Quercetin-3-O-(4''-O-glucosyl)rhamnoside	Flavonoids	Flavonols	59262-54-3	3	23440	27375	24989	138060	105320	164900	542710	551980	436620
Hmcp001598	611.16	317.06	610.153	C27H30O16	[M+H]+	Isorhamnetin-3-O-(2''-O-xylosyl)glucoside	Flavonoids	Flavonols	-	3	263520	218020	328210	590150	631290	798390	562220	736560	549350
mws0059	609.15	301	610.153	C27H30O16	[M-H]-	Quercetin-3-O-rutinoside (Rutin)*	Flavonoids	Flavonols	153-18-4	3	9	19591	17388	47925	25087	20638	317190	241550	197040
pmb0711	611.16	303.1	610.153	C27H30O16	[M+H]+	Quercetin-7-O-rutinoside*	Flavonoids	Flavonols	147714-62-3	3	14915	21711	13153	129140	155720	131290	529420	610290	436940
Lmsp004166	611.16	303.05	610.153	C27H30O16	[M+H]+	Quercetin-3-O-glucoside-7-O-rhamnoside	Flavonoids	Flavonols	-	3	31448	24919	23424	150630	160990	146070	475070	647930	421910
Lmqp004241	615.1	153.02	614.091	C28H22O16	[M+H]+	Kaempferol-3-O-(2''-O-galloyl)glucuronide	Flavonoids	Flavonols	-	3	18985	14162	30600	24972	24628	24908	22275	27417	12398
Lmyp003349	617.11	153.02	616.106	C28H24O16	[M+H]+	Quercetin-3-O-(6''-galloyl)glucoside	Flavonoids	Flavonols	56316-75-7	3	500910	508800	516980	572110	501060	596770	278620	268700	268260
Lmyp003139	617.11	153.02	616.106	C28H24O16	[M+H]+	Quercetin-3-O-(6''-galloyl)galactoside	Flavonoids	Flavonols	53171-28-1	1	584540	504740	461320	519370	524400	432740	284890	295610	268250
Lmzn001664	623.13	447.1	624.133	C27H28O17	[M-H]-	Kaempferol-3-O-glucuronide-7-O-glucoside	Flavonoids	Flavonols	-	3	53668	55192	51448	30873	35976	43176	21902	14757	17988
pme1540	625.18	317.06	624.169	C28H32O16	[M+H]+	Isorhamnetin-3-O-neohesperidoside	Flavonoids	Flavonols	55033-90-4	3	18509000	18956000	15127000	8780700	10683000	12013000	6807800	5712800	4223500
Lmsp004045	625.18	317.07	624.169	C28H32O16	[M+H]+	Isorhamnetin-3-O-glucoside-7-O-rhamnoside	Flavonoids	Flavonols	-	3	15599000	14002000	13425000	8402500	9763600	10368000	5736800	3727400	3641800
pmp000596	627.16	465.1	626.148	C27H30O17	[M+H]+	Quercetin-3-O-(2''-O-galactosyl)glucoside	Flavonoids	Flavonols	56782-99-1	1	597390	515570	625740	362670	488500	370220	249540	251540	251830
pmp001310	627.16	303.1	626.148	C27H30O17	[M+H]+	6-Hydroxykaempferol-3,6-O-Diglucoside	Flavonoids	Flavonols	-	2	263990	9	195040	444770	238230	385450	1489900	1591000	2016900
Lmtp003677	627.16	303.04	626.148	C27H30O17	[M+H]+	Quercetin-3-O-sophoroside (Baimaside)	Flavonoids	Flavonols	18609-17-1	2	1827300	1981400	2226000	1147100	1351200	1577300	1481400	1489800	1254500
pma2088	627.16	465	626.148	C27H30O17	[M+H]+	Quercetin-3,4'-O-di-glucoside	Flavonoids	Flavonols	29125-80-2	3	111670	88060	78888	100670	123260	140270	11462	9	9
Lmsp003729	627.16	319.05	626.148	C27H30O17	[M+H]+	Myricetin-3-O-rutinoside	Flavonoids	Flavonols	-	3	11598	6949.2	10728	19742	5377.5	11642	26517	51156	37518
Lmmp002560	641.13	303.05	640.128	C27H28O18	[M+H]+	Quercetin-3-O-(2''-O-glucosyl)glucuronide	Flavonoids	Flavonols	-	3	6537.2	8331.8	9181.2	9165	14963	11341	21568	19899	13278
Hmcp001578	641.17	479.11	640.163	C28H32O17	[M+H]+	Isorhamnetin-3,7-O-diglucoside	Flavonoids	Flavonols	6758-51-6	1	993560	1031700	1063500	2519900	2552100	2727100	3400800	3219800	3825200
Hmln001836	651.16	489.12	652.164	C29H32O17	[M-H]-	Kaempferol-3-O-(6''-Acetyl)glucosyl-(1→3)-Galactoside	Flavonoids	Flavonols	-	2	21272000	18291000	21092000	12503000	12857000	13774000	10924000	13586000	7026800
Hmln001682	667.15	462.08	668.159	C29H32O18	[M-H]-	Quercetin-3-O-(6''-acetyl)glucosyl-(1→3)-Galactoside	Flavonoids	Flavonols	-	2	66440	73360	74779	63637	78623	116850	49653	68697	61534
Hmgp001916	671.18	347.07	670.177	C29H34O18	[M+H]+	3,3',5,7-Tetrahydroxy-4',6-Dimethoxyflavone-7-O-Gentiobioside; (Laciniatin-7-O-Gentiobioside)	Flavonoids	Flavonols	-	2	25712	22410	32112	3534400	2924200	3680900	11633000	12671000	15824000
Hmcp001629	697.16	449.1	696.153	C30H32O19	[M+H]+	Kaempferol-3-O-(6''-Malonyl)glucoside-7-O-Glucoside	Flavonoids	Flavonols	-	2	1238900	1527000	1424200	925560	891160	976780	497970	605800	512470
Hmcp001947	711.17	317.06	710.169	C31H34O19	[M+H]+	Isorhamnetin-3-O-(6''-malonylglucoside)-7-O-rhamnoside	Flavonoids	Flavonols	-	1	8260000	8655900	5509500	3177000	3771000	2831200	2233100	2180800	2084700
Lmmp002995	713.15	303.06	712.149	C30H32O20	[M+H]+	Quercetin-7-O-(2''-malonyl)glucosyl-5-O-glucoside*	Flavonoids	Flavonols	-	3	86837	79260	71012	53690	87137	82942	36312	38532	46040
pmb0709	713.16	465.2	712.149	C30H32O20	[M+H]+	Quercetin-7-O-(6''-malonyl)glucosyl-5-O-glucoside*	Flavonoids	Flavonols	-	3	16334	11834	24799	28548	13069	24456	93443	86876	93525
Hmcp001658	727.17	479.11	726.164	C31H34O20	[M+H]+	Isorhamnetin-3-O-(6''-malonylglucoside)-7-O-glucoside	Flavonoids	Flavonols	-	1	10837000	11193000	11404000	15267000	15321000	14889000	7024800	9049900	8897400
Lmsp003881	741.22	287.06	740.216	C33H40O19	[M+H]+	Kaempferol-3-O-rutinoside-7-O-rhamnoside	Flavonoids	Flavonols	-	3	21982	23424	23640	8071.2	7966	2874.2	18734	11109	6567.8
Lmtp002818	741.22	287.06	740.216	C33H40O19	[M+H]+	Kaempferol-3-(2'',6''-di-O-rhamnosyl)-glucoside	Flavonoids	Flavonols	-	3	5792.6	5381	4669.2	9	4305.2	7401.5	9	9	9
mws1035	741.22	433	740.216	C33H40O19	[M+H]+	Kaempferol-3-O-robinoside-7-O-rhamnoside (Robinin)	Flavonoids	Flavonols	301-19-9	3	29296	29502	33516	7308	9722.2	9017.5	12175	7379.8	4101
Hmcp001618	743.2	449.1	742.195	C32H38O20	[M+H]+	Quercetin-3-O-(2''-O-Xylosyl)rutinoside	Flavonoids	Flavonols	129235-39-8	3	103240	147020	164720	90226	80068	82857	158840	167410	124930
Lmpp003268	757.22	287.06	756.211	C33H40O20	[M+H]+	Kaempferol-3-O-rutinoside-7-O-glucoside	Flavonoids	Flavonols	-	2	2538600	2218300	2228300	798030	907790	797440	1575100	1535800	1276300
Lmsp003161	757.22	287.06	756.211	C33H40O20	[M+H]+	Kaempferol-3-O-sophoroside-7-O-rhamnoside	Flavonoids	Flavonols	-	2	9	9	9	29448	21375	20052	65845	40164	85616
pmp001105	757.22	287.06	756.211	C33H40O20	[M+H]+	Kaempferol-3-O-neohesperidoside-7-O-glucoside	Flavonoids	Flavonols	-	3	33950	46484	48483	38630	25470	29133	93629	89697	95730
Hmcp001329	759.2	303.05	758.191	C32H38O21	[M+H]+	Quercetin-3-O-xylosyl(1→2)glucosyl(1→2)glucoside	Flavonoids	Flavonols	-	3	6302.8	10511	7603	8104	11239	6529.8	23652	13312	11560
Lmyp003588	769.12	303.05	768.118	C35H28O20	[M+H]+	Quercetin-3-O-(2'',6''-digalloyl)-glucoside	Flavonoids	Flavonols	-	2	215830	214870	201770	402840	380410	323120	395020	417290	411190
Hmdp001794	769.09	303.05	768.118	C35H28O20	[M+H]+	Quercetin-3-O-(2'',3''-digalloyl)-glucoside	Flavonoids	Flavonols	-	2	269480	410680	107280	117410	151750	219520	23846	6602	15822
Lmmp002755	773.21	303.05	772.206	C33H40O21	[M+H]+	Quercetin-7-O-rutinoside-4'-O-glucoside	Flavonoids	Flavonols	-	3	3255.5	3255	3298	18097	14888	19132	51588	44928	35497
Hmcp001509	773.22	317.06	772.206	C33H40O21	[M+H]+	Isorhamnetin-3-O-(2''-O-xylosyl)glucoside-7-O-glucoside	Flavonoids	Flavonols	-	3	9	8599	9	38293	35380	30142	112930	89357	109100
Lmsp002982	773.21	303.05	772.206	C33H40O21	[M+H]+	Quercetin-3-O-sophoroside-7-O-rhamnoside	Flavonoids	Flavonols	-	3	11902	14094	6218.8	36532	20974	18856	30313	22148	30196
Lmqp002170	773.21	449.11	772.206	C33H40O21	[M+H]+	Kaempferol-3-O-sophorotrioside	Flavonoids	Flavonols	80714-53-0	1	532080	460130	575110	592160	567950	564220	503350	362720	446830
Lmmp002334	773.21	303.05	772.206	C33H40O21	[M+H]+	Quercetin-3-O-rutinoside-7-O-glucoside	Flavonoids	Flavonols	-	3	6963.5	7379	10432	32903	28020	23795	24273	19225	10097
Lmdp004668	787.21	339.11	786.201	C37H38O19	[M+H]+	Kaempferol-3-O-(6''-Feruloyl)glucosyl-(1→4)-galactoside	Flavonoids	Flavonols	-	3	8737	4078.5	13394	30865	18063	13980	135000	118790	96650
Hmcp001589	787.23	317.06	786.221	C34H42O21	[M+H]+	Isorhamnetin-3-O-rutinoside-4'-O-glucoside	Flavonoids	Flavonols	111393-97-6	2	17946	10384	8150.8	23598	25940	21626	192570	231020	203910
Lmsp003790	787.23	317.07	786.222	C34H42O21	[M+H]+	Isorhamnetin-3-O-sophoroside-7-O-rhamnoside	Flavonoids	Flavonols	41328-75-0	1	258420	162050	153840	193480	201680	205360	407370	481280	541130
pmp001312	789.21	303.1	788.201	C33H40O22	[M+H]+	6-Hydroxykaempferol-3,7,6-O-triglycoside	Flavonoids	Flavonols	-	3	91626	120070	86758	185700	179890	117510	280480	270400	294000
pmp001313	803.19	303.1	802.18	C33H38O23	[M+H]+	6-Hydroxykaempferol-3,6-O-Diglucoside-7-O-Glucuronic Acid	Flavonoids	Flavonols	-	3	42786	72999	66368	41808	49578	67675	9	10202	7653
Hmcp001489	803.23	317.06	802.216	C34H42O22	[M+H]+	Isorhamnetin-3-O-(2''-O-glucosyl)galactoside-7-O-glucoside	Flavonoids	Flavonols	-	2	18016	14674	14953	1951500	1335000	1680700	7924000	6935000	8928100
Lmqp002349	859.21	697.16	858.207	C36H42O24	[M+H]+	Kaempferol-3-O-(6''''-malonyl)sophorotrioside	Flavonoids	Flavonols	-	2	216920	174620	209560	168130	140590	157660	136170	122170	160250
Lmhp002374	919.27	303.05	918.264	C39H50O25	[M+H]+	Quercetin-3-O-glucosyl(1→4)rhamnoside-7-O-rutinoside	Flavonoids	Flavonols	-	3	2512.2	1667.5	5783.5	1656	1691	2485.5	4966	3297	828
Lmsp004035	993.29	317.07	992.28	C45H52O25	[M+H]+	Isorhamnetin-3-O-(6''-O-sinnapoyl)sophoroside-7-O-rhamnoside	Flavonoids	Flavonols	-	3	1705.5	2558.2	1691	2522.2	5841.8	5073	828	4218.8	5909.5
pme1611	433.11	313	434.121	C21H22O10	[M-H]-	Isohemiphloin	Flavonoids	Flavonoid carbonoside	3682-02-8	3	37623	27738	28322	47381	48385	57888	63130	60050	48547
Lmnp202580	565.16	433.11	564.148	C26H28O14	[M+H]+	Apigenin-8-C-(2''-xylosyl)glucoside	Flavonoids	Flavonoid carbonoside	-	3	64092	61951	76058	23291	17406	23907	44314	29367	47766
Lmnp002413	595.17	449.11	594.158	C27H30O15	[M+H]+	Luteolin-6-C-rhamnoside-7-O-glucoside	Flavonoids	Flavonoid carbonoside	-	3	258500	313840	273110	92052	81003	107000	77173	71907	60416
pmb0624	611.16	431.3	610.153	C27H30O16	[M+H]+	Isoorientin-7-O-glucoside	Flavonoids	Flavonoid carbonoside	-	3	743080	665130	797650	751590	764050	766720	778170	712900	685420
Lmnp002584	625.18	463.13	624.169	C28H32O16	[M+H]+	Hispidulin-8-C-(2''-O-glucosyl)glucoside	Flavonoids	Flavonoid carbonoside	-	3	9718600	5899800	9272600	2842000	3152100	5004500	2021200	1891000	1867500
pmb0618	627.19	465.1	626.185	C28H34O16	[M+H]+	Hesperetin-8-C-glucoside-3'-O-glucoside	Flavonoids	Flavonoid carbonoside	-	3	39370000	37514000	37412000	28572000	29690000	25033000	8424000	7103300	7101900
Lmnp002448	641.17	479.11	640.164	C28H32O17	[M+H]+	5,7,3',4'-Tetrahydroxy-6-methoxyflavone-8-C-[glucosyl-(1-2)]-glucoside	Flavonoids	Flavonoid carbonoside	-	3	228340	123850	187500	564730	426950	431510	979470	699180	863640
pmb0639	757.22	595.2	756.211	C33H40O20	[M+H]+	Apigenin-8-C-glucoside-7-O-Sophoroside	Flavonoids	Flavonoid carbonoside	-	3	88948	64236	110160	45084	20241	56252	97505	117030	145790
pmb0662	787.21	463.1	786.201	C37H38O19	[M+H]+	Isoorientin-7-O-(6''-feruloyl)glucoside	Flavonoids	Flavonoid carbonoside	-	3	241940	222660	215340	163370	180000	136650	239120	232000	152520
mws0054	289.07	245	290.079	C15H14O6	[M-H]-	Catechin*	Flavonoids	Flavanols	154-23-4	2	362820	403060	467130	1415900	1371900	1792800	216570	174670	172590
pme0460	291.09	139.04	290.079	C15H14O6	[M+H]+	Epicatechin*	Flavonoids	Flavanols	490-46-0	2	1078100	1082300	974360	2133500	2620600	2716300	276250	225810	201850
mws0355	441.08	169.02	442.09	C22H18O10	[M-H]-	Catechin gallate*	Flavonoids	Flavanols	130405-40-2	1	1814900	2448200	2385100	3004700	2660400	3083700	992690	1209500	785690
mws1397	441.08	169	442.09	C22H18O10	[M-H]-	Epicatechin gallate*	Flavonoids	Flavanols	1257-08-5	1	1740000	1855100	1929800	3526800	2789700	3117400	1334000	940970	912970
mws0034	457.08	169.01	458.085	C22H18O11	[M-H]-	Epigallocatechin-3-gallate	Flavonoids	Flavanols	989-51-5	2	7782200	7392500	6815200	3836000	4634600	5807500	2649100	2396600	1804700
pma0791	521	273	520.122	C24H24O13	[M+H]+	Naringenin-7-O-(6''-malonyl)glucoside	Flavonoids	Flavanols	-	3	1151400	1140000	1251100	1732800	1270000	1254700	1819100	1793600	2263200
mws0918	283.06	268	284.068	C16H12O5	[M-H]-	Prunetin (5,4'-Dihydroxy-7-methoxyisoflavone)	Flavonoids	Isoflavones	552-59-0	2	9240.5	9456.3	11219	937.97	418.63	8196	3177.8	8138	9437.4
Jmzn006005	177.06	117.04	178.063	C10H10O3	[M-H]-	3,4-methylenedioxy cinnamyl alcohol	Lignans and Coumarins	Lignans	58095-76-4	1	717020	728660	732900	2131800	1267200	1999700	23191000	20905000	21974000
mws0097	357.13	151	358.142	C20H22O6	[M-H]-	Pinoresinol	Lignans and Coumarins	Lignans	487-36-5	3	17558	18547	15194	3832.4	3623.5	4028.8	5863.2	7794.5	5669.7
Lmmn003748	359.15	180.08	360.157	C20H24O6	[M-H]-	Isolariciresinol	Lignans and Coumarins	Lignans	548-29-8	3	31079	32504	26480	18036	13639	9686.4	19167	19440	22161
pmn001378	519.19	357.14	520.194	C26H32O11	[M-H]-	Pinoresinol-4-O-glucoside	Lignans and Coumarins	Lignans	41607-20-9	3	122130	110240	181630	107020	134480	86401	358840	341480	338280
Cmsn001914	525.2	179.07	526.205	C25H34O12	[M-H]-	7R,8S-erythro-3',4,9,9'-tetrahydroxy-3-methoxy-8-O-4'-neolignan-7-O-glucopyr-anoside,	Lignans and Coumarins	Lignans	-	2	197690	149400	129000	153840	99277	143070	515330	634900	577440
Lmqn001932	579.21	417.16	580.216	C28H36O13	[M-H]-	Syringaresinol-4'-O-glucoside	Lignans and Coumarins	Lignans	7374-79-0	3	94907	133930	125910	106430	84199	96733	150140	172390	160440
pmn001370	681.24	519.19	682.247	C32H42O16	[M-H]-	Pinoresinol-4,4'-O-di-O-glucoside	Lignans and Coumarins	Lignans	63902-38-5	3	1023800	743700	1350200	860460	671750	887120	588580	814560	508950
mws0987	161.06	115	160.052	C10H8O2	[M+H]+	6-MethylCoumarin	Lignans and Coumarins	Coumarins	92-48-8	1	19659	12769	19844	34734	31109	38970	22156	34756	48331
pme2996	161.02	116.6	162.032	C9H6O3	[M-H]-	4-Hydroxycoumarin	Lignans and Coumarins	Coumarins	1076-38-6	3	6072.5	4026.2	2537	15203	17379	6250.5	12925	14462	10573
mws1075	177.05	121	176.047	C10H8O3	[M+H]+	7-Methoxycoumarin	Lignans and Coumarins	Coumarins	531-59-9	3	4766.8	4393.1	8106.4	21169	32509	19045	18602	8060.3	8186.7
Hmjp002337	193.04	133.03	192.033	C10H8O4	[M+H]+	Isoscopoletin (6-Hydroxy-7-Methoxycoumarin)	Lignans and Coumarins	Coumarins	776-86-3	3	202420	180390	213680	486560	369110	441910	132850	91672	139730
Lmbn001162	339.07	177.02	340.079	C15H16O9	[M-H]-	Esculetin-7-O-glucoside	Lignans and Coumarins	Coumarins	-	3	9	9078.1	9	9	9	9	20374	26149	19313
Lmgp003270	369.16	177.06	368.074	C16H16O10	[M+H]+	Scopoletin-7-O-glucuronide	Lignans and Coumarins	Coumarins	132752-65-9	3	43868	29354	41006	43954	31572	40422	65958	41259	15815
Lmbp002255	371.1	209.05	370.09	C16H18O10	[M+H]+	Fraxetin-8-O-glucoside (Fraxin)	Lignans and Coumarins	Coumarins	524-30-1	3	16514	9853.5	11134	32815	31558	24988	198070	150710	171820
Lmjp003090	385.11	223.06	384.106	C17H20O10	[M+H]+	Isofraxidin-7-O-glucoside	Lignans and Coumarins	Coumarins	483-91-0	2	312740	374760	321740	432490	455510	340670	269960	365240	243770
ML10175762	105.07	77.04	104.063	C8H8	[M+H]+	Styrene	Others	Others	100-42-5	3	371040	280640	360510	524050	540430	535850	481090	557530	318240
Lmbp000728	121.06	77.04	120.058	C8H8O	[M+H]+	(S)-2-Phenyloxirane	Others	Others	20780-54-5	1	119340	108490	141340	138650	149620	111880	271570	288320	496960
MWSmce274	123.05	93.04	124.052	C7H8O2	[M-H]-	Salicyl Alcohol	Others	Others	90-01-7	3	9	9	9	9	10303	9	48942	53450	50850
Zmdp000376	130.09	84.08	129.09	C5H11N3O	[M+H]+	4-Guanidinobutanal	Others	Others	-	2	14143000	12980000	17469000	38333000	29258000	29315000	34553000	39515000	38421000
pmb0764	144.05	113.2	143.04	C6H9NOS	[M+H]+	4-Methyl-5-thiazoleethanol	Others	Others	137-00-8	3	11305	11292	5239.5	12619	9	9986	28240	33067	51935
MWSmce041	191.1	145.1	190.099	C12H14O2	[M+H]+	Butylphthalide	Others	Others	6066-49-5	3	12669	14398	11979	12116	11557	11985	18739	18138	21034
MWS1844	203.14	129.07	202.136	C14H18O	[M+H]+	2-Pentyl-3-phenyl-2-propenal	Others	Others	122-40-7	3	13514	17601	11191	11192	16155	16843	13964	13077	17185
Hmyp002656	222.08	130.06	221.068	C11H11NO4	[M+H]+	Methyl dioxindole-3-acetate	Others	Others	57061-18-4	3	208750	154050	203150	132510	187720	182840	415010	371300	394120
Hmqp001042	237.13	98.97	236.126	C10H20O6	[M+H]+	Butyl beta-D-glucoside	Others	Others	5391-18-4	3	117970	145570	133880	100660	211460	242000	52798	110940	154640
MWS20159	271.12	91.05	270.11	C13H18O6	[M+H]+	Phenyl-β-D-glucopyranoside	Others	Others	-	1	18288	22517	10734	190380	208410	263000	434780	527630	428740
Hmdn001963	305.03	273	306.038	C14H10O8	[M-H]-	Methyl Brevifolincarboxylate	Others	Others	154702-76-8	3	78287	112250	40178	44755	22374	59560	415080	333080	362200
Zmzp006646	317.07	302.04	316.058	C16H12O7	[M+H]+	Capillarisin	Others	Others	56365-38-9	2	127110	87556	124950	429920	513880	415180	1776300	2465000	3390700
pmp000309	469.17	307.12	468.163	C22H28O11	[M+H]+	Cimifugin-7-O-glucoside	Others	Others	80681-45-4	2	36261	28128	25257	39406	14480	28291	37156	76699	60569
Hmln003398	503.34	485.33	504.346	C30H48O6	[M-H]-	2α,3α,19α,23-Tetraydroxyurs-12-en-28-oic acid	Others	Others	-	2	29767	23581	37892	12288	1225.2	2450.2	44135	13143	10702
pma0134	121.04	93.06	120.042	C4H8O4	[M+H]+	D-(-)-Threose	Others	Saccharides and Alcohols	95-43-2	3	64314	66357	86945	16894	35413	19534	21235	19129	30863
MWS4305	119.04	59.01	120.042	C4H8O4	[M-H]-	Erythrose	Others	Saccharides and Alcohols	583-50-6	3	149020	183370	155960	109180	101740	139410	55731	48154	85571
mws0889	135.03	75.01	136.037	C4H8O5	[M-H]-	D-Threonic Acid	Others	Saccharides and Alcohols	3909-12-4	3	2289900	2207000	2683200	2122300	2514400	1838700	2135000	2097800	1954800
ML10171848	147.03	85.03	148.037	C5H8O5	[M-H]-	D-Arabinono-1,4-lactone	Others	Saccharides and Alcohols	2782-09-4	3	577640	537120	554020	341970	547360	419080	121630	154150	121120
mws1499	149.05	59.01	150.053	C5H10O5	[M-H]-	D-Arabinose*	Others	Saccharides and Alcohols	10323-20-3	1	501290	487920	481570	559210	334950	377140	923380	899670	920190
MWSmce199	149.05	59.02	150.053	C5H10O5	[M-H]-	L-Xylose*	Others	Saccharides and Alcohols	609-06-3	1	493160	418870	469330	448580	351290	441920	825650	791900	813480
Zmgn000173	149.05	75.01	150.053	C5H10O5	[M-H]-	D-Ribose*	Others	Saccharides and Alcohols	50-69-1	1	374520	458700	408540	1427500	880130	1147600	3499400	3516600	3957900
mws0437	151.06	71	152.068	C5H12O5	[M-H]-	D-Arabitol*	Others	Saccharides and Alcohols	488-82-4	3	11817	14742	17862	11026	12054	14216	27949	14430	33149
mws0213	151.06	71	152.068	C5H12O5	[M-H]-	Ribitol*	Others	Saccharides and Alcohols	488-81-3	3	22297	25582	23732	18510	16440	22199	43472	32599	43751
pmf0174	157.16	157.2	158.167	C10H22O	[M-H]-	1-Decanol	Others	Saccharides and Alcohols	112-30-1	3	3591900	3697000	3487300	3671500	3645700	3556300	3865900	4164000	4128000
MWS0559	161.05	71.01	162.053	C6H10O5	[M-H]-	1,6-anhydro-β-D-glucose	Others	Saccharides and Alcohols	498-07-7	3	546950	872800	955590	540580	593280	651050	407450	315880	387610
pme2529	163.2	101	164.068	C6H12O5	[M-H]-	1,5-Anhydro-D-glucitol	Others	Saccharides and Alcohols	154-58-5	3	33826	19556	24732	68807	149180	87068	43239	27820	27891
MWSmce165	165.08	59.02	166.084	C6H14O5	[M-H]-	L-Fucitol	Others	Saccharides and Alcohols	13074-06-1	3	810970	798200	856530	1263800	2313800	1211700	1517000	1517900	1612700
Zmzn000078	168.99	78.96	169.998	C3H7O6P	[M-H]-	Dihydroxyacetone phosphate	Others	Saccharides and Alcohols	57-04-5	3	93441	137090	109680	29789	15473	28671	14980	16629	18006
mws4175	175.02	85.03	176.032	C6H8O6	[M-H]-	D-Glucurono-6,3-lactone	Others	Saccharides and Alcohols	32449-92-6	2	1896800	2746000	1721200	800750	1110800	1131100	952620	1036600	1226800
pme2253	177.04	59	178.048	C6H10O6	[M-H]-	L-Gulono-1,4-Lactone	Others	Saccharides and Alcohols	1128-23-0	3	68116	115950	114530	35691	47529	26887	21628	42756	33040
pme1021	177.14	99	178.048	C6H10O6	[M-H]-	D-Glucono-1,5-lactone	Others	Saccharides and Alcohols	90-80-2	3	200580	123830	246770	125930	124630	176950	71228	101240	93455
pmb0786	180.09	163.06	179.079	C6H13NO5	[M+H]+	D-Glucosamine	Others	Saccharides and Alcohols	3416-24-8	3	482090	481300	447550	639130	414020	592880	432750	433710	419860
mws4170	179.06	59.01	180.063	C6H12O6	[M-H]-	D-Glucose*	Others	Saccharides and Alcohols	14431-43-7	2	28050000	23407000	33914000	26438000	20790000	26261000	15534000	13858000	15487000
pmf0139	179.06	59	180.063	C6H12O6	[M-H]-	D-Galactose*	Others	Saccharides and Alcohols	59-23-4	2	27180000	30091000	30945000	24978000	20820000	26175000	16398000	16118000	15062000
pmf0138	179.06	59	180.063	C6H12O6	[M-H]-	D-Mannose*	Others	Saccharides and Alcohols	3458-28-4	2	29450000	31414000	33789000	25555000	22905000	23623000	18187000	14602000	18793000
Hmln000297	179.05	59.01	180.063	C6H12O6	[M-H]-	Inositol*	Others	Saccharides and Alcohols	87-89-8	2	25905000	27965000	26477000	23296000	20971000	27355000	16188000	16449000	14605000
mws1164	179.06	59.01	180.063	C6H12O6	[M-H]-	D-Fructose*	Others	Saccharides and Alcohols	7660-25-5	2	26714000	31243000	32306000	24834000	15595000	29253000	15978000	15738000	16825000
mws1155	181.07	101.02	182.079	C6H14O6	[M-H]-	D-Mannitol*	Others	Saccharides and Alcohols	69-65-8	3	69233	48000	78332	56653	31434	65672	52494	76360	71130
mws0214	181.07	71	182.079	C6H14O6	[M-H]-	D-Sorbitol*	Others	Saccharides and Alcohols	50-70-4	3	186710	180110	106270	133090	51725	121800	93885	62428	119470
Zmgn000447	184.98	78.96	185.993	C3H7O7P	[M-H]-	3-Phospho-D-glyceric acid	Others	Saccharides and Alcohols	820-11-1	3	191030	259790	222000	441440	356710	399700	1349900	1117700	1023100
pmf0348	187.13	97	188.141	C10H20O3	[M-H]-	2,6-Dimethyl-7-octene-2,3,6-triol	Others	Saccharides and Alcohols	73815-21-1	3	60426	62446	71187	45500	62319	51752	60106	70358	62996
pme3705	193.04	73	194.043	C6H10O7	[M-H]-	D-Glucoronic acid*	Others	Saccharides and Alcohols	6556-12-3	3	508970	436600	503910	463420	616890	302910	457920	444920	592030
mws2104	193.07	99.01	194.079	C7H14O6	[M-H]-	D-Pinitol	Others	Saccharides and Alcohols	10284-63-6	3	82307	124170	104190	63593	132150	101010	41934	59102	39545
pme0534	195.05	74.9	196.058	C6H12O7	[M-H]-	Gluconic acid	Others	Saccharides and Alcohols	526-95-4	1	2156800	2730700	2417200	2841500	7191900	2492100	3835800	3249900	3540300
MWSmce113	199.09	122.03	198.089	C10H14O4	[M+H]+	Guaifenesin	Others	Saccharides and Alcohols	93-14-1	3	15187	18795	26763	38729	39060	31922	16571	15215	15936
Zmzn000079	199	78.96	200.009	C4H9O7P	[M-H]-	D-Erythrose-4-phosphate	Others	Saccharides and Alcohols	585-18-2	3	45560	52601	60897	45872	21744	46883	59387	57846	62264
pme1261	206.14	76	205.131	C9H19NO4	[M+H]+	D-Panthenol	Others	Saccharides and Alcohols	81-13-0	1	282060	159380	961430	342770	24848	37837	68052	46494	64986
Lmsn000954	207.09	59.01	208.095	C8H16O6	[M-H]-	Dambonitol	Others	Saccharides and Alcohols	523-94-4	3	101340	129180	94598	59897	35575	50292	57301	36050	9
Zmyn000108	209.03	85.03	210.038	C6H10O8	[M-H]-	D-Saccharic acid*	Others	Saccharides and Alcohols	87-73-0	1	5526500	5289700	6377200	5900100	6542800	5284300	4773000	4884400	4367700
Zmpn000199	209.03	85.03	210.038	C6H10O8	[M-H]-	D-Galactaric acid*	Others	Saccharides and Alcohols	526-99-8	1	1745300	1813400	1721200	3189200	5365100	2768500	2424400	2737000	1996800
Hmcn000192	209.07	59.01	210.073	C7H14O7	[M-H]-	Sedoheptulose*	Others	Saccharides and Alcohols	3019-74-7	1	730490	928450	1283600	681890	199210	594770	220050	220150	244630
mws4174	222.1	138	221.09	C8H15NO6	[M+H]+	N-Acetyl-D-mannosamine	Others	Saccharides and Alcohols	7772-94-3	3	87203	36134	47586	147700	98884	142500	222850	218870	186400
mws2608	222.1	84.05	221.09	C8H15NO6	[M+H]+	N-Acetyl-D-galactosamine	Others	Saccharides and Alcohols	1811-31-0	3	53420	30640	20868	52888	59073	91368	58070	78865	69790
pme2755	222	144	221.09	C8H15NO6	[M+H]+	N-Acetyl-D-glucosamine	Others	Saccharides and Alcohols	7512-17-6	3	274100	260190	310530	290660	309850	293210	346060	330520	328920
pma6455	229.01	96.97	230.02	C5H11O8P	[M-H]-	Ribulose-5-phosphate	Others	Saccharides and Alcohols	4300-28-1	3	179720	143410	185970	147310	9	133580	80043	103830	88207
Zmyn000110	258.04	78.96	259.046	C6H14NO8P	[M-H]-	D-Glucosamine 1-phosphate	Others	Saccharides and Alcohols	2152-75-2	3	11021	6516.6	8479.2	9037.1	3800.5	8440.7	18543	26652	32289
pme3313	259	97	260.03	C6H13O9P	[M-H]-	D-Fructose 6-phosphate*	Others	Saccharides and Alcohols	643-13-0	1	4285100	4374800	5061700	5127800	9	4831000	1683200	1736800	2104800
mws0866	259.02	97	260.03	C6H13O9P	[M-H]-	D-Glucose 6-phosphate*	Others	Saccharides and Alcohols	56-73-5	1	3455300	3748000	4141100	5032600	2918700	5759400	2028200	2367700	2149100
mws1090	259.02	97	260.03	C6H13O9P	[M-H]-	Glucose-1-phosphate*	Others	Saccharides and Alcohols	59-56-3	1	3564200	3787000	4107600	4946100	2213200	6049400	2036000	2377500	2232200
Zmpn000095	261.04	78.96	262.045	C6H15O9P	[M-H]-	Sorbitol-6-phosphate	Others	Saccharides and Alcohols	20479-58-7	3	35902	33474	34957	37678	18881	43612	17306	18850	19618
pmb3081	289	97	290.004	C6H11PO11	[M-H]-	Glucarate O-Phosphoric acid	Others	Saccharides and Alcohols	-	3	4189500	4147000	4087500	7038500	1707100	5868700	2956200	3038700	3241500
pme3163	289	97	290.04	C7H15O10P	[M-H]-	D-Sedoheptuiose 7-phosphate	Others	Saccharides and Alcohols	2646-35-7	3	6132700	5608900	6574200	6762700	1762400	6360200	3681300	3319000	3376500
pmf0314	289.25	157	290.261	C20H34O	[M-H]-	(+)-cis-Abienol	Others	Saccharides and Alcohols	17990-16-8	3	8865.7	9980	6557.4	6316.1	12097	8278	9	2996.1	1703.4
pmb3079	300.05	96.9	301.056	C8H16NO9P	[M-H]-	N-Acetyl-D-glucosamine-1-phosphate	Others	Saccharides and Alcohols	6866-69-9	3	41318	67228	58261	76976	61258	85291	81626	79161	99326
pme2636	301.14	253	302.152	C18H22O4	[M-H]-	Enterodiol	Others	Saccharides and Alcohols	80226-00-2	3	2438	4329.2	9159.6	6043.6	2465.8	1707.4	2470.2	3556.4	9
Lmqn000351	325.11	59.01	326.121	C12H22O10	[M-H]-	Rutinose	Others	Saccharides and Alcohols	90-74-4	3	77033	75865	117850	280640	174090	211500	275040	209300	251830
Lmqn000432	333.06	333.06	334.067	C9H19O11P	[M-H]-	1-(sn-Glycero-3-phospho)-1D-myo-inositol	Others	Saccharides and Alcohols	-	3	742750	986070	504910	986670	9	1044000	1387200	1170500	1269700
Zmyn000083	338.99	78.96	339.996	C6H14O12P2	[M-H]-	D-Glucose 1,6-bisphosphate	Others	Saccharides and Alcohols	10139-18-1	3	38910	38540	44202	10131	5528.8	9415.4	2732.5	8156.4	2995.1
pme3311	339	97	339.996	C6H14O12P2	[M-H]-	D-Fructose-1,6-biphosphate	Others	Saccharides and Alcohols	488-69-7	3	86686	123250	105980	43085	34223	49375	29087	25199	14082
mws0264	341.11	119	342.116	C12H22O11	[M-H]-	D-Trehalose*	Others	Saccharides and Alcohols	99-20-7	1	3049500	3483700	3509400	2819400	1825900	3100300	2386800	2027500	3135100
mws5038	341.11	89.02	342.116	C12H22O11	[M-H]-	Isomaltulose*	Others	Saccharides and Alcohols	13718-94-0	1	5691700	9421000	8724700	3022900	4804800	5331800	3429500	3879900	3368000
Zmjn000425	341.11	89.02	342.116	C12H22O11	[M-H]-	D-Lactulose*	Others	Saccharides and Alcohols	4618-18-2	1	3212900	4065700	3993700	4295100	9	5155500	3789000	3729000	3380400
pme0519	341.11	119.03	342.116	C12H22O11	[M-H]-	D-Sucrose*	Others	Saccharides and Alcohols	57-50-1	1	4153300	5698100	2473700	2292000	2302200	3374800	3054100	2345000	2224900
mws1333	341.11	113	342.116	C12H22O11	[M-H]-	Melibiose*	Others	Saccharides and Alcohols	585-99-9	1	1786500	3214900	2830600	1400600	1793400	1460300	1284200	1255600	1371600
Lmsn000381	341.11	89.02	342.116	C12H22O11	[M-H]-	D-Maltose*	Others	Saccharides and Alcohols	133-99-3	1	7268200	8759900	5731700	3825800	4678700	4809200	4575000	4592200	3809800
MWSslk074	343.12	59.01	344.132	C12H24O11	[M-H]-	Lactitol	Others	Saccharides and Alcohols	585-86-4	3	4709900	4977900	5100600	5718800	3990900	5701900	6196400	6280900	6552200
MWS1983	343.12	89.03	344.132	C12H24O11	[M-H]-	Maltitol	Others	Saccharides and Alcohols	585-88-6	3	168710	249740	261930	107840	151890	168690	139740	143050	136630
mws5040	365.11	203.05	364.078	C12H21O11Na	[M+H]+	Turanose	Others	Saccharides and Alcohols	547-25-1	3	1213100	733890	1141900	843940	954610	894610	406260	337100	468610
mws2523	421.08	241.1	422.083	C12H23O14P	[M-H]-	Trehalose 6-phosphate	Others	Saccharides and Alcohols	4484-88-2	3	74289	85336	75041	64187	32127	94733	62277	53923	55279
mws1089	421.1	241	422.083	C12H23O14P	[M-H]-	Sucrose-6-phosphate	Others	Saccharides and Alcohols	-	3	148110	177280	164780	174470	39836	152700	129900	99678	103220
Lmmn000214	487.17	341.11	488.174	C18H32O15	[M-H]-	Solatriose	Others	Saccharides and Alcohols	528-40-5	3	1414100	1545600	2127500	4547200	2668600	3621400	4842800	4915900	5050400
mws1589	503.16	179	504.169	C18H32O16	[M-H]-	D-Panose*	Others	Saccharides and Alcohols	33401-87-5	1	76319	111630	34438	25678	45020	27059	33270	22279	26439
pme0500	503.16	323	504.169	C18H32O16	[M-H]-	D-Melezitose*	Others	Saccharides and Alcohols	597-12-6	1	106460	199570	54230	29681	33340	39328	20974	24556	29983
pmb2653	649.1	145	650.227	C24H42O20	[M-H]-	D(+)-Melezitose O-rhamnoside	Others	Saccharides and Alcohols	-	3	625980	706140	476610	377230	300260	316850	480420	533840	524850
mws4163	665.21	485.3	666.222	C24H42O21	[M-H]-	Nystose	Others	Saccharides and Alcohols	13133-07-8	3	29046	45366	33619	3617.2	5118.5	4484.5	4484.5	19216	15268
Lmqn000213	665.21	341.11	666.222	C24H42O21	[M-H]-	Stachyose	Others	Saccharides and Alcohols	470-55-3	3	30855	34712	17082	4536.9	5452.7	6743.4	8088.1	8232.8	6623.3
mws1593	665.21	161	666.222	C24H42O21	[M-H]-	D-Maltotetraose	Others	Saccharides and Alcohols	34612-38-9	3	5348.8	11586	9	4930.8	6731.6	3939.1	11364	4196.5	6165
mws0133	123.06	80.05	122.048	C6H6N2O	[M+H]+	Nicotinamide	Others	Vitamin	98-92-0	2	414800	449760	424740	433820	422540	387100	1034500	1095500	1294400
Lmbp000668	124.04	78.03	123.032	C6H5NO2	[M+H]+	Isonicotinic acid*	Others	Vitamin	55-22-1	1	1420700	1439600	1732800	1192900	1146800	1057800	4391800	4623200	5834500
pme0490	124.04	78	123.032	C6H5NO2	[M+H]+	Nicotinic acid (Vitamin B3)*	Others	Vitamin	59-67-6	1	1326100	1316500	1786700	1196900	1127000	982020	4385800	4536600	5645100
pme2165	155.01	111	156.017	C5H4N2O4	[M-H]-	Orotic acid	Others	Vitamin	65-86-1	3	76922	73978	59239	61980	25136	42988	49907	37235	38311
Zmjp000624	168.06	150.05	167.058	C8H9NO3	[M+H]+	Pyridoxal	Others	Vitamin	66-72-8	3	124820	132640	124340	117070	126390	157260	97883	104430	111690
pme1383	170.08	134.1	169.074	C8H11NO3	[M+H]+	Pyridoxine	Others	Vitamin	65-23-6	3	297380	321330	367450	640380	727030	678660	2771800	2683000	2907100
MA10039492	173.01	71.03	174.016	C6H6O6	[M-H]-	Dehydroascorbic acid	Others	Vitamin	490-83-5	2	2521700	3279200	2607300	1823800	747060	1653500	985740	1011900	1262000
Hmfn000531	175.02	87.01	176.032	C6H8O6	[M-H]-	L-Ascorbic acid (Vitamin C)	Others	Vitamin	50-81-7	1	28350000	37190000	29988000	17682000	16981000	20738000	12469000	12473000	13538000
pme2596	184.06	148	183.053	C8H9NO4	[M+H]+	4-Pyridoxic acid	Others	Vitamin	82-82-6	3	127490	103510	113030	70450	58366	75165	61201	75690	87437
mws1337	220.12	202.1	219.111	C9H17NO5	[M+H]+	D-Pantothenic Acid	Others	Vitamin	79-83-4	1	7182200	8036100	9472700	8205500	8407800	7500300	13775000	12597000	14198000
pme2266	245.1	227	244.088	C10H16N2O3S	[M+H]+	Biotin	Others	Vitamin	58-85-5	3	75463	70592	65081	60425	61966	63547	32728	37732	36514
pma3101	256.2	124.1	256.082	C11H14NO6+	[M+H]+	Nicotinate D-ribonucleoside	Others	Vitamin	17720-18-2	3	185020	185410	176790	123950	141090	128350	214420	190730	172990
pma1751	286.09	124	285.085	C12H15NO7	[M+H]+	N-(beta-D-Glucosyl)nicotinate	Others	Vitamin	-	3	6727600	6351300	9160500	9866600	7928000	8416400	5977000	5090500	7342700
pmb0789	332.13	152.07	331.127	C14H21NO8	[M+H]+	Pyridoxine-5'-O-glucoside	Others	Vitamin	-	3	1114000	1254700	1277000	1036900	1127500	1125400	1408200	1450300	1664500
mws0232	377.15	243.09	376.138	C17H20N4O6	[M+H]+	Riboflavin (Vitamin B2)	Others	Vitamin	83-88-5	2	136860	153930	184140	223970	239780	209070	675380	799540	864530
pmf0248	403.36	373.1	402.35	C27H46O2	[M+H]+	Delta-Tocopherol	Others	Vitamin	119-13-1	3	7679.5	6984.9	8335.3	6251.1	7306	6416.3	5840.2	7097.6	7470.8
pme1014	445.3	341.3	444.303	C31H40O2	[M+H]+	Menatetrenone (Vitamin K2)	Others	Vitamin	11032-49-8	3	442210	361040	455510	198060	220160	238090	211350	254070	270970
MWSmce674	451.36	89.06	450.35	C31H46O2	[M+H]+	Phylloquinone (Vitamin K1)	Others	Vitamin	84-80-0	3	12968	14372	15885	14374	15547	15900	16383	15753	18319
pmb0803	508.18	152.4	507.174	C24H29NO11	[M+H]+	Pyridoxine-5'-O-(6''-feruloyl)glucoside	Others	Vitamin	-	3	9	9	9	6623.2	9	9111.2	36956	14001	26582
pmn001399	405.12	243.1	406.126	C20H22O9	[M-H]-	2,4,6,4'-Tetrahydroxy-stilbene-2-O-glucoside	Others	Stilbene	-	2	39714	39618	33726	60484	25913	45411	54118	75930	77251
pmn001394	405.12	243.1	406.126	C20H22O9	[M-H]-	2,3,5,4'-Tetrahydroxystilbene-2-O-glucoside	Others	Stilbene	-	2	41896	33646	27107	48957	38990	47476	40882	61718	54410
pmn001396	557.13	405.1	558.137	C27H26O13	[M-H]-	2,3,5,4'-Tetrahydroxystilbene-2-O-(3'-gallic acyl)-D-glucoside	Others	Stilbene	-	3	9	9	9	9	9	5768.2	110440	124820	90146
mws0024	169.01	125	170.022	C7H6O5	[M-H]-	Gallic acid	Tannins	Tannin	149-91-7	1	1362000	1267300	1734200	1842100	1422400	1802200	2695000	2568700	2975000
pme0309	183.03	124	184.037	C8H8O5	[M-H]-	3-O-Methylgallic Acid*	Tannins	Tannin	3934-84-7	1	11214000	11115000	10629000	9328600	9822400	11371000	10995000	10618000	10473000
pme0310	197.05	124.02	198.053	C9H10O5	[M-H]-	Ethyl gallate	Tannins	Tannin	831-61-8	3	57527	65101	64722	43004	32222	38890	69297	64452	57441
pme2246	301	185.02	302.006	C14H6O8	[M-H]-	Ellagic acid	Tannins	Tannin	476-66-4	1	793760	884870	320700	166160	76590	698990	824860	755530	1013400
Lmqn004838	315.01	299.99	316.022	C15H8O8	[M-H]-	3-O-Methylellagic acid	Tannins	Tannin	-	2	367690	593070	332470	296340	96413	278230	506730	678940	886410
Lmfp001509	317.09	153.02	316.079	C13H16O9	[M+H]+	1-O-Galloyl-rhamnose	Tannins	Tannin	-	2	17508	30497	25345	48441	26618	60160	55772	47362	53494
pmn001513	321	125	322.021	C14H10O9	[M-H]-	Digallic Acid	Tannins	Tannin	536-08-3	1	46447000	50291000	49019000	77978000	63703000	83429000	82685000	87697000	94789000
Zmlp005013	331.04	299.02	330.038	C16H10O8	[M+H]+	3,3'-O-Dimethylellagic Acid	Tannins	Tannin	2239-88-5	3	10827	10875	8826.8	7611.3	4287.1	5183.4	7764.4	3672.3	4678.7
Lmfn000604	331.07	169.01	332.074	C13H16O10	[M-H]-	6-O-Galloyl-D-glucose	Tannins	Tannin	13186-19-1	2	2073000	2117800	2262400	1927100	1399500	1576100	941550	1236600	1152800
pmn001518	331.07	169.01	332.074	C13H16O10	[M-H]-	1-O-Galloyl-D-glucose	Tannins	Tannin	58511-73-2	1	33421000	41858000	43877000	54091000	37360000	38163000	31135000	35969000	26659000
pmn001519	335.04	124	336.048	C15H12O9	[M-H]-	Galloyl Methyl gallate	Tannins	Tannin	-	1	22292000	21489000	22086000	23624000	16973000	27612000	16545000	16437000	17312000
Zmlp007578	345.06	313.03	344.053	C17H12O8	[M+H]+	3,3',4-O-Trimethylellagic acid	Tannins	Tannin	1617-49-8	3	41019	40289	19678	19301	1871.6	7370.6	45924	16080	14513
Cmsn000894	361.08	211.03	362.084	C14H18O11	[M-H]-	7-O-Galloyl-D-sedoheptulose	Tannins	Tannin	-	2	17318	17386	22622	41286	23849	26945	206730	245290	296220
Hmln003405	447.06	315.01	448.064	C20H16O12	[M-H]-	Ellagic acid-4-O-rhamnoside	Tannins	Tannin	-	3	30389	20202	31754	37976	39684	28844	63752	57594	67286
Hmdn001667	463.05	300.99	464.06	C20H16O13	[M-H]-	Ellagic acid-4-O-glucoside	Tannins	Tannin	-	2	522380	457590	585360	552170	196250	422220	723910	1214400	832470
Wmhn001495	483.08	169.01	484.077	C20H20O14	[M-H]-	1,4-Di-O-Galloyl-D-glucose	Tannins	Tannin	-	1	7897800	8217500	9388600	8565600	8215600	12347000	6063600	4499200	3784500
pmn001526	483.08	169.01	484.085	C20H20O14	[M-H]-	1,6-Di-O-Galloyl-D-Glucose	Tannins	Tannin	-	2	7770700	8549300	7909000	8936400	8497000	11878000	6453800	5400600	3758200
Lmfn000797	483.08	169.01	484.085	C20H20O14	[M-H]-	2,3-Di-O-Galloyl-D-Glucose	Tannins	Tannin	-	2	3841200	3899300	4249700	3958500	2786100	3206100	2242500	2707000	2595400
pmn001527	487.18	124	488.189	C22H32O12	[M-H]-	Di-O-galloyl Methyl gallate	Tannins	Tannin	-	3	2880000	3159500	1549800	5044300	3560700	6221000	103470	121350	98171
Lmfn001584	497.09	169.01	498.101	C21H22O14	[M-H]-	Methyl 4,6-di-O-galloyl-D-glucoside	Tannins	Tannin	-	3	90576	144920	116340	121100	105700	101020	88108	106510	99828
Cmsn001563	513.09	361.08	514.095	C21H22O15	[M-H]-	1,7-Di-O-galloyl-D-sedoheptulose	Tannins	Tannin	-	3	8650	2578.8	7748.2	12074	20646	14026	17924	45591	35782
Lmfp003026	619.13	153.02	618.122	C28H26O16	[M+H]+	Maplexin H	Tannins	Tannin	1357621-91-0	1	2373100	3278700	2177400	3769100	3451400	3319000	3010300	2928600	2573900
Lmyn003256	633.07	301	634.081	C27H22O18	[M-H]-	Isocorilagin	Tannins	Tannin	-	3	34845	19692	20454	6263.2	23038	16572	10981	15874	17257
Hmln002480	633.08	300.99	634.081	C27H22O18	[M-H]-	Galloyl-HHDP(Hexahydroxydiphenoyl)-glueopy ranose	Tannins	Tannin	-	3	55768	90592	111060	47112	73386	47116	64051	89946	85318
Lmsn002110	633.07	301	634.081	C27H22O18	[M-H]-	Corilagin	Tannins	Tannin	23094-69-1	3	32049	39396	58036	68437	64628	73466	49904	76144	62764
Lmsn003023	635.09	169.01	636.096	C27H24O18	[M-H]-	1,3,6-Tri-O-galloyl-β-D-glucose*	Tannins	Tannin	18483-17-5	2	3013800	3068000	3312700	5993400	4569500	8084900	2885300	2670900	2970000
Lmfn001062	635.09	169.01	636.096	C27H24O18	[M-H]-	2,4,6-Tri-O-galloyl-D-glucose*	Tannins	Tannin	108043-99-8	2	3008600	2588900	2656400	4984000	4876600	5912100	2766200	3703200	2462600
pmn001630	651.08	481.1	652.091	C27H24O19	[M-H]-	Chebulanin	Tannins	Tannin	166833-80-3	3	3040.5	16529	8708.8	10217	9012.2	8582.2	9495.8	3676	3048
Lmsn001369	783.07	301	784.076	C34H24O22	[M-H]-	Granatin A	Tannins	Tannin	73683-70-2	2	40710	103070	89436	57512	35305	66671	6872.2	6873.5	5194.3
Lmsn002071	785.08	301	786.092	C34H26O22	[M-H]-	Tellimagrandin I	Tannins	Tannin	79786-08-6	3	21212	34659	31034	10441	15616	16878	7573.2	11513	4577.9
Lmsn003625	787.1	635.09	788.107	C34H28O22	[M-H]-	1,2,3,6-Tetra-O-galloyl-β-D-glucose*	Tannins	Tannin	79886-50-3	1	4537200	4563300	4296800	6867500	4971400	9104600	3885900	3002100	3391200
pmn001535	787.1	465.1	788.107	C34H28O22	[M-H]-	1,3,4,6-Tetra-O-Galloyl-D-Glucose*	Tannins	Tannin	-	1	2137600	2553600	2084600	3473500	2675200	4010200	1458600	1850900	1673200
pmn001548	797.14	645.1	798.149	C33H34O23	[M-H]-	2-O-Trigalloyl-glucose-glucose	Tannins	Tannin	-	3	149190	116930	142300	140560	129590	150980	78980	85279	89419
Wmhn002043	803.09	651.08	804.094	C34H28O23	[M-H]-	Digalloyl-chebuloyl-glucose	Tannins	Tannin	-	2	15184	24450	34088	6429.5	12869	7089.2	4513.8	3894.5	9
pmp000101	867.21	715.16	866.206	C45H38O18	[M+H]+	Arecatannin C1	Tannins	Tannin	87727-69-3	3	6417.5	8556	12827	28762	34945	35742	2872	1431.5	3569.2
pmp000100	867.21	715.16	866.206	C45H38O18	[M+H]+	Arecatannin B1	Tannins	Tannin	79763-28-3	3	9302.8	7138.5	2137.5	26300	49150	30246	2139	1438	1425
pmf0426	939.11	769.09	940.118	C41H32O26	[M-H]-	1,2,3,4,6-Penta-O-Galloyl-D-Glucose	Tannins	Tannin	14937-32-7	1	27385000	27928000	31237000	31836000	24054000	35470000	30683000	30366000	28651000
pmn001539	1091.12	787.1	1092.13	C48H36O30	[M-H]-	3-O-Digalloyl-1,2,4,6-O-tetragalloyl-D-glucose	Tannins	Tannin	-	1	820920	957490	780680	1167500	726520	859630	403570	492300	495000
pmn001542	1243.13	1091.1	1244.14	C55H40O34	[M-H]-	2,3-O-Digalloyl-1,4,6-tri-O-galloyl-glucose	Tannins	Tannin	-	1	3431300	3340400	2276000	2874700	3187400	3255400	732510	739620	889040
pme0432	575.12	285.01	576.127	C30H24O12	[M-H]-	Procyanidin A2	Tannins	Proanthocyanidins	41743-41-3	3	8426.5	15625	9877.8	8612.5	5298.2	9054.5	2576	9	6484.8
pme0434	577.14	407.1	578.142	C30H26O12	[M-H]-	Procyanidin B2	Tannins	Proanthocyanidins	29106-49-8	2	148490	172410	171660	609230	512530	857500	62116	89208	81321
mws0836	577.14	425.1	578.142	C30H26O12	[M-H]-	Procyanidin B1	Tannins	Proanthocyanidins	20315-25-7	1	34242	41993	41219	238480	242570	368410	18796	28390	14430
pme0436	577.14	407.1	578.142	C30H26O12	[M-H]-	Procyanidin B3	Tannins	Proanthocyanidins	23567-23-9	2	47324	77352	44390	331560	341150	475300	24850	25103	23441
MWSslk094	593.13	125.03	594.137	C30H26O13	[M-H]-	Proanthocyanidins	Tannins	Proanthocyanidins	20347-71-1	3	9	7326.9	11589	9	9	9	9	9	3840
HJN094	729.15	407.07	730.153	C37H30O16	[M-H]-	Galloylprocyanidin B4	Tannins	Proanthocyanidins	-	2	614010	739520	728920	1262200	644610	1104400	122080	134030	108370
pmn001647	865.2	713.2	866.206	C45H38O18	[M-H]-	Procyanidin C2	Tannins	Proanthocyanidins	37064-31-6	2	14535	11920	7494.2	67730	58003	68000	6214.5	5090.2	3409.8
pme2292	89.11	72.08	88.1	C4H12N2	[M+H]+	Putrescine	Alkaloids	Phenolamine	110-60-1	3	81694	85165	77865	66340	72285	65496	78969	87601	79717
pme1841	103.12	86.1	102.116	C5H14N2	[M+H]+	Cadaverine	Alkaloids	Phenolamine	462-94-2	3	23348	16327	22062	66747	64067	53274	634220	651480	766110
Zmzp000616	110.06	93.06	109.053	C6H7NO	[M+H]+	4-Aminophenol	Alkaloids	Phenolamine	123-30-8	1	31561	38745	49647	218050	215850	190040	2998400	2902000	2894700
pme2693	131.12	114.09	130.111	C6H14N2O	[M+H]+	N-Acetylputrescine	Alkaloids	Phenolamine	18233-70-0	3	68715	51492	70028	59123	60484	57369	168730	192050	213780
MWStz070	182.08	91.05	181.074	C9H11NO3	[M+H]+	N-(2-Hydroxy-4-methoxyphenyl)acetamide	Alkaloids	Phenolamine	58469-06-0	1	7868200	7141900	8030000	9820500	9516500	8497200	14756000	14550000	15819000
pmb0130	203.12	144	202.111	C12H14N2O	[M+H]+	Acetryptine	Alkaloids	Phenolamine	3551-18-6	3	9252.6	4620.8	8425.9	7648	4736.8	7428.5	6107.9	6126.3	9484.2
mws0018	203.22	83	202.216	C10H26N4	[M+H]+	Spermine	Alkaloids	Phenolamine	71-44-3	3	13829000	14072000	13479000	16544000	17602000	16193000	16964000	15335000	16413000
pmb0490	235.14	147.04	234.137	C13H18N2O2	[M+H]+	p-Coumaroylputrescine	Alkaloids	Phenolamine	34136-53-3	3	9	9	9	272560	235460	244170	202750	147000	212540
pmb0489	397.2	147.04	396.19	C19H28N2O7	[M+H]+	N-Glucosyl-p-coumaroylputrescine	Alkaloids	Phenolamine	-	3	9	9	9	23307	22098	19619	43188	32185	38709
pmb0500	411.19	177.05	410.184	C23H26N2O5	[M+H]+	N-p-Coumaroyl-N'-feruloylputrescine	Alkaloids	Phenolamine	380302-96-5	1	9	9	9	459620	335350	310320	2222800	2177300	2618600
pma0692	438.24	147.04	437.231	C25H31N3O4	[M+H]+	N1,N10-Bis(p-coumaroyl)spermidine	Alkaloids	Phenolamine	114916-05-1	3	71198	76370	108390	11253000	9673800	8787600	53264000	41967000	58301000
pmp001142	492.19	145	491.179	C24H29NO10	[M+H]+	Cimicifugamide A	Alkaloids	Phenolamine	-	3	52070	26802	54562	46957	38433	22457	40016	39016	36928
pma0170	498.26	177.05	497.253	C27H35N3O6	[M+H]+	N',N''-Diferuloylspermidine	Alkaloids	Phenolamine	-	3	9	9	9	98473	82015	65112	418980	402930	485510
pma0702	558.28	207.07	557.274	C29H39N3O8	[M+H]+	N1,N8-Bis(sinapoyl)spermidine	Alkaloids	Phenolamine	-	3	749080	698170	829300	547770	744180	464110	333800	232550	270410
pmb0492	584.28	325	583.268	C34H37N3O6	[M+H]+	N',N'',N'''-p-Coumaroyl-cinnamoyl-caffeoyl spermidine	Alkaloids	Phenolamine	-	3	128520	119490	141410	140790	154740	133010	887700	930010	955990
NK10246260	162.06	116.05	161.048	C9H7NO2	[M+H]+	2,4-Dihydroxyquinoline	Alkaloids	Quinoline alkaloids	86-95-3	3	109620	138610	90365	101730	96587	102990	94521	145900	110320
Lmgp001898	162.06	116.05	161.048	C9H7NO2	[M+H]+	4,6-Dihydroxyquinoline	Alkaloids	Quinoline alkaloids	3517-61-1	3	37230	53726	30673	51887	26131	24160	44730	27887	41430
pmb0782	86.1	69.2	85.089	C5H11N	[M+H]+	Piperidine	Alkaloids	Alkaloids	110-89-4	3	999930	970890	1007200	2273800	1712300	1645500	2285100	1972600	2597300
pmb0484	104.1	60.1	103.091	C5H13NO	[M+H]+	Choline	Alkaloids	Alkaloids	62-49-7	3	614150	561860	751430	877460	786330	809360	1129700	1144600	1167900
pme2433	106.09	88	105.079	C4H11NO2	[M+H]+	Diethanolamine	Alkaloids	Alkaloids	111-42-2	3	1914.8	1702.7	861.07	7661.8	5000.4	6806.2	8937.1	11278	5531.7
mws0191	118.09	59	117.079	C5H11NO2	[M+H]+	Betaine	Alkaloids	Alkaloids	107-43-7	2	1709100	1497600	1604300	2487300	2343200	2301500	3489100	3793900	4118800
mws0491	122.1	105	121.089	C8H11N	[M+H]+	Phenethylamine	Alkaloids	Alkaloids	64-04-0	1	32166000	29150000	33895000	37833000	38773000	42438000	27602000	27249000	29967000
mws0982	126.1	68	125.095	C6H11N3	[M+H]+	1-Methylhistamine	Alkaloids	Alkaloids	501-75-7	3	20460	20222	18539	16479	18400	21634	16855	19725	18970
pma3649	132.1	86.1	131.058	C5H9NO3	[M+H]+	5-Aminolevulinate	Alkaloids	Alkaloids	106-60-5	3	1021500	1015200	1220200	2020900	2266000	1924400	2345000	2680800	2665600
pmp001198	132.1	57.1	131.095	C6H13NO2	[M+H]+	6-Deoxyfagomine	Alkaloids	Alkaloids	197449-09-5	1	1065800	1024100	1570100	2487600	1884800	1716400	2523500	2673500	2762200
HJKP000649	136.07	91.05	135.068	C8H9NO	[M+H]+	N-benzylformamide	Alkaloids	Alkaloids	6343-54-0	2	708030	655640	850620	1007400	828090	833050	1426600	1565100	1509700
mws0146	138.05	78	137.048	C7H7NO2	[M+H]+	Nicotinic Acid Methyl Ester(Methyl Nicotinate)	Alkaloids	Alkaloids	93-60-7	1	750810	759920	1295400	1768900	1913700	1768200	4403000	4540900	4669600
pme2268	138.05	94.07	137.048	C7H7NO2	[M+H]+	Trigonelline	Alkaloids	Alkaloids	535-83-1	2	83532	52490	128470	342060	130480	126380	189340	234250	329610
pma0948	138.09	121.1	137.084	C8H11NO	[M+H]+	Phenylethanolamine	Alkaloids	Alkaloids	7568-93-6	3	70608	55515	70588	112050	93260	108780	103570	128660	138910
mws0704	140.01	78.96	141.019	C2H8NO4P	[M-H]-	O-Phosphorylethanolamine	Alkaloids	Alkaloids	1071-23-4	3	71464	75017	82570	80032	64015	83769	56288	55375	63926
pma2987	142.1	124.09	141.09	C6H11N3O	[M+H]+	Histidinol	Alkaloids	Alkaloids	501-28-0	3	22261000	22331000	21610000	24767000	24694000	26281000	27321000	25375000	25441000
pme1691	147.13	87.2	146.118	C7H16NO2	[M+H]+	Acetylcholine	Alkaloids	Alkaloids	60-31-1	3	245280	229510	168390	404360	410500	388020	419660	430360	348710
Lmgp000796	150.06	61.01	149.048	C8H7NO2	[M+H]+	4-Hydroxymandelonitrile	Alkaloids	Alkaloids	13093-65-7	3	428310	435830	512600	1348700	1200800	1032200	2575700	2379600	2741400
mws1346	162.08	98	161.069	C6H11NO4	[M+H]+	DL-2-Aminoadipic acid	Alkaloids	Alkaloids	542-32-5	3	620820	523530	699250	1067400	795450	987450	1174700	1411700	1322800
Hmtp000776	168.07	105.03	167.059	C8H9NO3	[M+H]+	4,5,6-Trihydroxy-2-cyclohexen-1-ylideneacetonitrile	Alkaloids	Alkaloids	-	3	81952	78151	88116	170990	165640	178670	351130	354320	434850
pmb1754	184	125	184.073	C5H15NO4P+	[M]+	O-Phosphocholine	Alkaloids	Alkaloids	107-73-3	3	1632100	1434200	1963500	2154300	1822300	2171200	1008300	1175700	1483400
Hmmp001310	188.07	118.07	187.063	C11H9NO2	[M+H]+	3-Indoleacrylic acid	Alkaloids	Alkaloids	1204-06-4	1	2871700	2991100	4522800	9478000	6824900	9202700	43053000	42451000	46336000
mws2218	195.09	83.06	194.08	C8H10N4O2	[M+H]+	Caffeine	Alkaloids	Alkaloids	58-08-2	1	7846.3	20846	190290	86540	208660	20885	6771.5	9930.7	63776
pmb0426	219.1	174.4	218.142	C13H18N2O	[M+H]+	N,N-Dimethyl-5-methoxytryptamine	Alkaloids	Alkaloids	1019-45-0	3	5330.5	10294	15106	4975.2	6475	10156	13315	8140.2	18999
pmp001245	280.15	221.08	280.138	C15H22NO4+	[M]+	Feruloylcholine	Alkaloids	Alkaloids	85927-25-9	3	4140.5	6262.5	4030.5	11748	15564	16102	16257	23725	14066
Zmzp005934	284.3	102.09	283.288	C18H37NO	[M+H]+	Stearamide	Alkaloids	Alkaloids	124-26-5	1	1122000	1063600	957310	502040	476400	361270	1007800	616530	814760
mws0983	326.31	62.06	325.298	C20H39NO2	[M+H]+	N-Oleoylethanolamine	Alkaloids	Alkaloids	111-58-0	3	14060	17087	14809	66019	211420	70898	262840	221260	219010
pmb1912	474.17	327	473.166	C20H23N7O7	[M+H]+	10-Formyltetrahydrofuran	Alkaloids	Alkaloids	2800-34-2	1	2524200	2667200	3758700	5547200	5389100	5981800	12317000	12240000	13503000
pmb0769	485.1	323.1	484.185	C25H28N2O8	[M+H]+	N-(p-Coumaroyl)serotonin Glucoside	Alkaloids	Alkaloids	76423-56-8	3	44657	48555	25820	33567	49735	47390	63903	45032	43292
Lmqn000780	606.08	384.98	607.082	C17H27N3O17P2	[M-H]-	Uridine 5'-diphospho-N-acetylglucosamine	Alkaloids	Alkaloids	528-04-1	3	67024	79345	86360	142620	165370	133310	204910	213790	191840
pmb1096	118.07	91	117.058	C8H7N	[M+H]+	Indole	Alkaloids	Plumerane	120-72-9	3	9993.9	14044	6617	19447	16310	29577	106810	117960	154700
pmc0682	133.1	105.1	132.069	C8H8N2	[M+H]+	4-Aminoindole	Alkaloids	Plumerane	5192-23-4	3	238630	190810	243490	295020	348950	335720	141850	181770	144640
pmb0819	157	130	156.069	C10H8N2	[M+H]+	3-Indoleacetonitrile	Alkaloids	Plumerane	771-51-7	3	2637.2	1315.5	9	13592	7159.5	11839	41352	41830	49764
mws0005	161.11	144	160.1	C10H12N2	[M+H]+	Tryptamine	Alkaloids	Plumerane	61-54-1	2	1178000	913530	1990100	4067100	3152100	5036000	4708400	4735000	5049700
pmb0312	176.1	91.2	175.063	C10H9NO2	[M+H]+	5-Methoxyindole-3-carbaldehyde	Alkaloids	Plumerane	10601-19-1	3	41334	47311	33603	23552	14063	7870.5	19522	28326	26859
pme1651	176.1	130.1	175.063	C10H9NO2	[M+H]+	Indole 3-acetic acid (IAA)	Alkaloids	Plumerane	87-51-4	3	60126	53873	54380	30740	23234	30682	26907	27106	37403
pme2244	190.09	118.07	189.07	C11H11NO2	[M+H]+	3-Indolepropionic acid	Alkaloids	Plumerane	830-96-6	3	4401.1	9	9	17576	10388	20932	47633	61211	55947
Hmbp003172	319.12	105.03	318.111	C17H18O6	[M+H]+	Paeoniflorigenone	Terpenoids	Monoterpenoids	80454-42-8	1	312200	283340	446430	1089300	1281000	1080300	5331900	8077100	5057600
Lmmp000982	377.14	151.08	376.137	C16H24O10	[M+H]+	8-Debenzoylpaeoniflorin	Terpenoids	Monoterpenoids	23532-11-8	1	10291000	13508000	15132000	18778000	18669000	20915000	36910000	34805000	48317000
Hmbp003109	463.16	105.03	462.153	C23H26O10	[M+H]+	Lactiflorin	Terpenoids	Monoterpenoids	88623-95-4	3	13453	7905.9	4398.8	29675	40128	31253	44975	27132	31142
mws1602	481.17	197.1	480.163	C23H28O11	[M+H]+	Albiflorin	Terpenoids	Monoterpenoids	39011-90-0	1	10673000	10367000	9589100	9207500	10009000	9310500	21991000	19504000	18180000
mws1557	479.16	121.03	480.163	C23H28O11	[M-H]-	Paeoniflorin	Terpenoids	Monoterpenoids	23180-57-6	2	13404000	17800000	11284000	25678000	22593000	22600000	18012000	25118000	11354000
Hmbp001441	497.16	121.03	496.159	C23H28O12	[M+H]+	Oxypaeoniflorin	Terpenoids	Monoterpenoids	39011-91-1	1	236130	251070	242650	450460	533090	558400	1239800	1424100	1363200
Hmbp003174	585.2	197.08	584.189	C30H32O12	[M+H]+	Benzoylpaeoniflorin	Terpenoids	Monoterpenoids	38642-49-8	3	26307	26559	24117	469840	367740	316540	2666300	2902000	2416200
mws1430	425.38	95.09	424.371	C30H48O	[M+H]+	Lupenone	Terpenoids	Triterpene	1617-70-5	3	15740	16993	18960	13785	21563	16936	16539	11563	10115
Lmqp012453	441.37	191.18	440.365	C30H48O2	[M+H]+	Ursolaldehyde	Terpenoids	Triterpene	-	3	18050	18981	26122	3550	1503.7	4942.9	16926	17619	14059
pmp000438	443.39	425.38	442.381	C30H50O2	[M+H]+	Betulin	Terpenoids	Triterpene	473-98-3	3	31225	33620	23236	11076	15364	9017.9	14433	7667	7118.2
HJN110	455.36	455.36	456.36	C30H48O3	[M-H]-	Betulinic acid*	Terpenoids	Triterpene	472-15-1	1	203990	231730	201640	165010	54294	144920	405260	434700	414510
mws4053	455.35	455.35	456.36	C30H48O3	[M-H]-	Ursolic acid*	Terpenoids	Triterpene	77-52-1	1	62567	54589	43286	69925	14039	43433	342290	218500	238180
pmp000441	471.35	453.34	470.34	C30H46O4	[M+H]+	11-Keto-ursolic acid	Terpenoids	Triterpene	105870-59-5	3	5720.5	9	5936.5	6161.1	6380.2	8622.3	8061.1	8543.9	9035.6
Hmjn008136	469.33	469.33	470.34	C30H46O4	[M-H]-	Camaldulenic acid	Terpenoids	Triterpene	71850-15-2	3	46956	26353	39930	19277	9	9	46630	353930	60187
Hmbn005207	471.35	471.35	472.355	C30H48O4	[M-H]-	Hederagenin	Terpenoids	Triterpene	465-99-6	3	24529000	19866000	24963000	17809000	6781000	18880000	31609000	37057000	38055000
pmn001706	471.35	471.35	472.355	C30H48O4	[M-H]-	2-Hydroxyoleanolic acid	Terpenoids	Triterpene	26707-60-8	3	14325000	12772000	9730300	2073300	394170	1474400	12543000	4169000	3014600
pmp000266	473.36	207.17	472.355	C30H48O4	[M+H]+	3β,19α-Dihydroxyolean-12-en-28-oic acid	Terpenoids	Triterpene	-	1	16710	10897	16568	7343.9	9820	8345.9	18039	24458	24320
pmn001705	471.35	471.35	472.355	C30H48O4	[M-H]-	3,24-Dihydroxy-17,21-semiacetal-12(13)oleanolic fruit	Terpenoids	Triterpene	-	3	14091000	11792000	9605100	2063500	380070	1450200	12614000	4038600	2909300
Lmzn006024	483.31	483.31	484.319	C30H44O5	[M-H]-	Zizyberanal acid	Terpenoids	Triterpene	1167421-91-1	3	58399	46933	379330	33195	21601	31079	9	9	9
Lmqp008286	489.36	407.33	488.35	C30H48O5	[M+H]+	Arjunolic Acid	Terpenoids	Triterpene	465-00-9	1	284270	198340	238730	46050	35249	23058	159140	95440	147900
MWSCX013	489.35	201.16	488.35	C30H48O5	[M+H]+	Euscaphic acid	Terpenoids	Triterpene	53155-25-2	2	4047.4	3926.8	3903.9	9	9	1257.5	3344.4	22418	1981.9
Smpn009230	487.34	487.34	488.35	C30H48O5	[M-H]-	2α,3α,23-trihydroxyolean-12-en-28-oic acid	Terpenoids	Triterpene	-	3	55253000	57697000	58078000	21061000	4912400	13277000	54553000	36442000	36562000
Smpn009074	503.34	503.34	504.345	C30H48O6	[M-H]-	2α,3α,19α,23-tetrahydroxy-12-ursen-28-oic acid	Terpenoids	Triterpene	-	3	18116	18074	17374	10619	3877.1	4601.2	26185	13743	10380
pmp000782	635.39	435.32	634.387	C39H54O7	[M+H]+	Caffeoylhawthorn acid	Terpenoids	Triterpene	-	2	26028	25701	75762	40240	13639	16727	191470	198380	201460
Lmmn004145	675.41	397.14	679.419	C38H60O10	[M-H]-	3-O-(2-O-Acetyl-glucosyl)oleanolic acid	Terpenoids	Triterpene	-	3	678610	617050	597910	396590	228990	469010	747920	748010	610010
Cmcp006498	651.4	453.34	650.403	C36H58O10	[M+H]+	2α,3α,19α-Trihydroxyolean-12-en-28-oic acid-28-O-glucoside	Terpenoids	Triterpene Saponin	-	2	15047	14977	26571	8731.2	7209.8	5125.9	10918	12343	21811
pmn001505	763.43	763.4	764.435	C41H64O13	[M-H]-	Oleanolic acid-3-O-xylosyl(1→3)glucuronide	Terpenoids	Triterpene Saponin	-	3	8590.4	7460.7	8866.3	6345.6	3517.2	7109.2	9708.1	10956	8451.5
Zmsp002635	183.1	109.1	182.094	C10H14O3	[M+H]+	paeonisothujone	Terpenoids	Terpene	-	3	107120	97540	81248	709680	1033800	752720	1436800	1622600	1209700
Zmsp001541	199.1	107.09	198.089	C10H14O4	[M+H]+	paeonilactone A	Terpenoids	Terpene	98751-79-2	1	1565700	1346900	1514400	4732500	4929100	4841600	3481200	3004800	3388900
Zmsp002526	201.11	119.09	200.105	C10H16O4	[M+H]+	lactinolide	Terpenoids	Terpene	-	3	54666	41855	41505	88532	60905	79526	36882	18810	26315
Zmsp001341	215.09	105.07	214.084	C10H14O5	[M+H]+	9-hydroxy-paeonilactone-A	Terpenoids	Terpene	-	1	9061500	8937000	9640600	6810500	6181700	6849800	7292800	7746200	7325700
Zmsp005502	319.12	105.03	318.11	C17H18O6	[M+H]+	Paeonilactone C	Terpenoids	Terpene	98751-77-0	1	7046000	6278900	6136200	7189800	6628200	7326800	24102000	22028000	22294000
Zmsp003910	333.19	135.12	332.184	C16H28O7	[M+H]+	(1S,2S,4R)-trans-2-hydroxy-1,8-cineole-β-D-glucopyranoside	Terpenoids	Terpene	-	1	3181300	1907700	2316500	3020000	3483000	2411200	2073900	1691600	1805500
Zmsp002472	345.16	137.1	344.147	C16H24O8	[M+H]+	Mudanpioside F	Terpenoids	Terpene	-	3	125460	65179	144010	242280	280870	219620	89159	60823	89314
Zmsn008448	357.21	301.22	358.214	C22H30O4	[M-H]-	palbinone	Terpenoids	Terpene	139954-00-0	3	36199	3796.2	19866	1929.5	429.41	345.51	4106	27286	5134.2
Zmsp001180	361.15	181.08	360.142	C16H24O9	[M+H]+	1-O-β-D-gluecopyranosyl-paeonisuffrone	Terpenoids	Terpene	-	1	1398300	1356200	1424300	2525200	3174900	3239400	8027700	8174100	9321100
Hmbn001505	361.15	317.16	362.158	C16H26O9	[M-H]-	6-O-Glucosyl-leucolactone	Terpenoids	Terpene	-	3	4972.5	3889	1081.5	19159	14384	19173	27597	23487	8875.5
Zmsp009163	455.35	203.18	454.345	C30H46O3	[M+H]+	mudanpinoic acid A	Terpenoids	Terpene	203511-36-8	1	1404000	934240	1295100	825780	622050	913200	1494700	1638400	1694800
Zmsp005908	601.19	197.08	600.184	C30H32O13	[M+H]+	6'-O-benzoylalbiflorin	Terpenoids	Terpene	-	3	11898	9983	11853	362750	205070	206380	2803600	2679300	2136600
Zmsp005737	631.2	105.03	630.195	C31H34O14	[M+H]+	"6'-O-benzoyl-4""-hydroxy-3""-methoxy-paeoniflorin"	Terpenoids	Terpene	-	3	1954.4	2422.9	9	3354.3	6019.5	4535	47168	53262	49390
Zmsp004538	633.18	153.02	632.174	C30H32O15	[M+H]+	6'-O-galloylalbiflorin	Terpenoids	Terpene	-	3	893600	448780	930550	728850	1172700	1550300	992300	1565100	1066800
Hmbn002187	631.17	491.12	632.175	C30H32O15	[M-H]-	6'-O-Galloyl Paeoniflorin	Terpenoids	Terpene	122965-41-7	3	11656	27870	18907	41450	72000	50905	237020	165190	143030
Hmbp001680	643.22	197.08	642.215	C29H38O16	[M+H]+	6'-O-Glucosylalbiflorin	Terpenoids	Terpene	-	3	9	9	9	13715	23256	12252	171850	121300	163370
Lmgn000188	89.02	59.01	90.032	C3H6O3	[M-H]-	D-Lactic Acid	Organic acids	Organic acids	10326-41-7	3	24761	28892	33166	26145	14733	25475	13720	19792	23109
Lmqp000873	101.02	55.02	100.018	C4H4O3	[M+H]+	Succinic anhydride	Organic acids	Organic acids	108-30-5	3	392710	394330	383210	467380	547430	536730	503670	523240	289560
mws4052	102.05	56.05	101.048	C4H7NO2	[M+H]+	1-Aminocyclopropane-1-carboxylic acid	Organic acids	Organic acids	22059-21-8	3	556580	505750	680790	1209200	958890	966290	806360	748800	827170
Lmgn000219	101.02	55.02	102.032	C4H6O3	[M-H]-	Succinic semialdehyde	Organic acids	Organic acids	692-29-5	3	32946	46738	24116	28484	28710	36314	22482	13393	14482
MWS4312	101.03	55.02	102.032	C4H6O3	[M-H]-	Butanone acid	Organic acids	Organic acids	600-18-0	3	41493	50683	48488	52856	58627	59797	37487	34835	28625
pme3011	104.07	68.8	103.063	C4H9NO2	[M+H]+	γ-Aminobutyric acid*	Organic acids	Organic acids	56-12-2	1	5542900	5236300	6174600	3194000	2455500	2780500	9361000	9523700	8141200
ML10172161	103	59.01	104.011	C3H4O4	[M-H]-	Hydroxypyruvic acid*	Organic acids	Organic acids	1113-60-6	3	82124	70033	81117	50964	46544	66809	61166	70766	91570
Lmbn000193	103	59.01	104.011	C3H4O4	[M-H]-	Tartronate semialdehyde*	Organic acids	Organic acids	2480-77-5	3	61179	71254	79523	66511	33088	68471	91912	96175	103940
mws0576	103.04	59.1	104.047	C4H8O3	[M-H]-	3-Hydroxybutyric acid	Organic acids	Organic acids	300-85-6	3	428500	558480	586760	557010	648480	513660	687470	511710	623270
pme1975	103	59	104.06	C3H4O4	[M-H]-	Malonic acid	Organic acids	Organic acids	141-82-2	3	497000	551160	665350	535860	585050	515090	566720	620850	644190
pme1936	114.07	86	113.059	C4H7N3O	[M+H]+	Creatinine	Organic acids	Organic acids	60-27-5	3	35286	33413	32234	36232	37096	35568	34168	34118	33546
mws0376	115	71	116.011	C4H4O4	[M-H]-	Fumaric acid*	Organic acids	Organic acids	110-17-8	3	28220	58755	46834	52522	44636	49723	71568	60742	64480
pme0271	115	71	116.011	C4H4O4	[M-H]-	Maleic acid*	Organic acids	Organic acids	110-16-7	3	38813	42137	47668	47990	45500	67063	69400	69466	54221
mws0192	117.02	73	118.027	C4H6O4	[M-H]-	Succinic acid*	Organic acids	Organic acids	110-15-6	3	13992000	14315000	11894000	21440000	37897000	19624000	17214000	7902400	18117000
mws0470	117.02	73	118.027	C4H6O4	[M-H]-	Methylmalonic acid*	Organic acids	Organic acids	516-05-2	3	14237000	14000000	12452000	23828000	37935000	19349000	18641000	13252000	18034000
mws0147	117.06	59	118.063	C5H10O3	[M-H]-	β-Hydroxyisovaleric acid	Organic acids	Organic acids	625-08-1	3	81471	78673	96016	159200	71890	110460	263280	246040	284500
MWS0403	119.07	59.05	118.063	C5H10O3	[M+H]+	3-Hydroxybutyric acid methyl ester	Organic acids	Organic acids	3976-69-0	3	3187.2	6943	3205	5778.8	21999	9540	90244	77027	86030
pme3096	118	74	119.022	C3H5NO4	[M-H]-	Aminomalonic acid	Organic acids	Organic acids	1068-84-4	3	360160	442280	400740	749610	1145600	547010	655760	448550	568580
mws0671	120.07	74.1	119.058	C4H9NO3	[M+H]+	L-Homoserine	Organic acids	Organic acids	672-15-1	3	1276100	1116100	1603900	2239500	1897700	2194200	2173800	2175700	2317000
pme1216	122.03	78	123.032	C6H5NO2	[M-H]-	2-Picolinic acid	Organic acids	Organic acids	98-98-6	3	174200	182410	258840	181980	109800	178210	617170	711140	863730
MWSmce536	125.02	79.02	126.032	C6H6O3	[M-H]-	Methyl 2-furoate	Organic acids	Organic acids	611-13-2	3	7686.5	7167	13876	56301	15385	14618	33572	84782	164960
MWSmce448	127.05	81.04	126.043	C5H6N2O2	[M+H]+	Imidazol-1-yl-acetic acid*	Organic acids	Organic acids	22884-10-2	3	1199200	869860	797410	1389500	1151800	1224800	1190200	1334400	1182700
MWSmce118	127.05	81.04	126.043	C5H6N2O2	[M+H]+	Imidazole-4-Acetic Acid*	Organic acids	Organic acids	645-65-8	3	1158600	757730	924910	1353900	1219400	1503400	1306200	1303600	1010300
mws0425	129.02	85	130.027	C5H6O4	[M-H]-	Citraconic acid	Organic acids	Organic acids	498-23-7	3	20595000	22200000	19910000	12674000	15979000	11198000	5541700	4795500	6296600
Zmgn000217	129.02	85.03	130.027	C5H6O4	[M-H]-	Methylenesuccinic acid	Organic acids	Organic acids	97-65-4	1	122190	139430	123290	102150	37071	98903	69812	88614	97858
Zmpn000638	130.05	88.04	131.069	C4H9N3O2	[M-H]-	3-Guanidinopropionic acid	Organic acids	Organic acids	353-09-3	3	7322.5	13239	11860	7907.4	13031	4391.6	8069.1	7526.2	13031
pme0274	132.1	69	131.095	C6H13NO2	[M+H]+	6-Aminocaproic acid	Organic acids	Organic acids	60-32-2	2	939980	830850	941150	1714600	1406400	1278400	1726100	2054800	1750600
pme0243	131.03	87.05	132.042	C5H8O4	[M-H]-	Glutaric acid*	Organic acids	Organic acids	110-94-1	3	72769	55755	50298	47266	29840	50296	49670	35170	40506
Lmbn001288	131.03	87.04	132.042	C5H8O4	[M-H]-	2-Hydroxy-2-methyl-3-oxobutanoic acid*	Organic acids	Organic acids	71698-08-3	3	114230	93368	121920	64796	26196	57830	63582	92909	57469
mws0473	131.03	87.05	132.042	C5H8O4	[M-H]-	2-Methylsuccinic acid*	Organic acids	Organic acids	498-21-5	3	82524	53801	57789	55955	35988	53289	39272	37135	42637
Lmgn000160	131.05	70.03	132.053	C4H8N2O3	[M-H]-	3-Ureidopropionic Acid	Organic acids	Organic acids	462-88-4	3	18247	8129	21864	37969	28338	16737	99833	86363	77377
mws0972	131.07	85	132.079	C6H12O3	[M-H]-	6-Hydroxyhexanoic acid	Organic acids	Organic acids	1191-25-9	3	124250	107380	125620	80537	48674	116130	80719	86409	57030
mws0275	133.01	71.01	134.022	C4H6O5	[M-H]-	L-Malic acid	Organic acids	Organic acids	97-67-6	1	1333500	1364700	1281800	1565700	1408800	1530900	2107800	2585100	2112900
Lmbn000198	133.01	71.01	134.022	C4H6O5	[M-H]-	3-Dehydro-L-Threonic Acid	Organic acids	Organic acids	-	1	22531000	24900000	26670000	33255000	26924000	34421000	45763000	50061000	46890000
Zmgn000503	133.05	71.01	134.058	C5H10O4	[M-H]-	2,3-Dihydroxy-3-Methylbutanoic Acid	Organic acids	Organic acids	1756-18-9	2	11192000	13281000	12895000	15474000	13393000	13809000	19409000	18371000	19197000
mws0336	137.04	93.05	138.043	C6H6N2O2	[M-H]-	Urocanic acid	Organic acids	Organic acids	104-98-3	3	172160	166390	130570	112870	69105	64012	36165	52375	27856
mws0567	146.09	87	145.085	C5H11N3O2	[M+H]+	4-Guanidinobutyric acid	Organic acids	Organic acids	463-00-3	3	619070	611230	698950	1459100	2046500	1620900	2126000	2326500	2077300
Lmgn000224	145.01	57.03	146.022	C5H6O5	[M-H]-	2-Methyl-3-oxosuccinic acid	Organic acids	Organic acids	-	1	1110500	898880	1121600	999790	904650	1043200	855150	963640	992910
pme2380	145.01	101	146.022	C5H6O5	[M-H]-	α-Ketoglutaric acid	Organic acids	Organic acids	328-50-7	3	12994000	13783000	13862000	15432000	18412000	15397000	9902800	10353000	11394000
mws0208	145.05	101	146.058	C6H10O4	[M-H]-	Adipic Acid	Organic acids	Organic acids	124-04-9	3	693910	628990	735540	525570	271630	538530	626100	624250	740070
Lmbn000216	147.03	57.03	148.037	C5H8O5	[M-H]-	3-Methylmalic acid*	Organic acids	Organic acids	152204-30-3	3	3644200	3112400	3857300	1305400	1439700	1831200	1187500	1438300	1326600
pmb2826	147.03	87.1	148.037	C5H8O5	[M-H]-	L-Citramalic acid*	Organic acids	Organic acids	6236-09-5	3	1262700	1170400	1463000	809240	12553	847820	1474300	1532400	1705000
mws0262	149.01	87	150.016	C4H6O6	[M-H]-	L-Tartaric acid	Organic acids	Organic acids	87-69-4	3	74224	54864	85606	158000	9	102970	232280	187940	264030
pmf0420	149.06	74.9	150.068	C9H10O2	[M-H]-	Benzyl acetate	Organic acids	Organic acids	140-11-4	3	258220	257520	287120	236570	162500	213920	218960	224210	302580
mws4177	152.07	120.05	151.063	C8H9NO2	[M+H]+	Methyl Anthranilate	Organic acids	Organic acids	134-20-3	3	8825.2	10423	6727.7	8079.2	10404	10112	5912.9	6297.8	2420.1
MWS1962	153.13	83.05	152.12	C10H16O	[M+H]+	cis-Citral	Organic acids	Organic acids	5392-40-5	3	87675	82154	65013	87535	91521	87168	91751	96403	94898
mws0639	153.02	109.03	154.027	C7H6O4	[M-H]-	2,3-Dihydroxybenzoic Acid*	Organic acids	Organic acids	303-38-8	3	76572	53592	75371	74595	37474	86889	155680	171280	270080
mws2124	154.98	78.8	155.982	C2H5O6P	[M-H]-	2-Phosphoglycolate	Organic acids	Organic acids	13147-57-4	3	28574	44454	33523	43647	18317	17953	18365	42647	38681
Lmbn001467	158.08	116.07	159.09	C7H13NO3	[M-H]-	5-Acetamidopentanoic Acid	Organic acids	Organic acids	1072-10-2	3	50388	49589	62308	62273	23448	39799	38458	51173	38790
Lmmn001643	163.04	119.05	164.047	C9H8O3	[M-H]-	2-Hydroxycinnamic acid*	Organic acids	Organic acids	583-17-5	3	13332	11069	10191	31196	8237.5	16862	107210	195420	187960
mws0159	163.04	91	164.047	C9H8O3	[M-H]-	Phenylpyruvic acid	Organic acids	Organic acids	156-06-9	3	102160	129190	112040	115400	64609	146160	290220	305110	263410
mws0344	165.04	75	166.048	C5H10O6	[M-H]-	D-Xylonic acid	Organic acids	Organic acids	526-91-0	3	9492100	11093000	11110000	18135000	29801000	14941000	20437000	18510000	19780000
Lmrn003000	165.06	103.06	166.063	C9H10O3	[M-H]-	2-Hydroxy-3-phenylpropanoic acid	Organic acids	Organic acids	7326-19-4	3	3914.2	675.5	659	2684.2	1280	3175.5	4044.8	8089.5	12726
MWS0274	165.06	119.05	166.063	C9H10O3	[M-H]-	DL-3-Phenyllactic acid	Organic acids	Organic acids	828-01-3	3	48014	45417	35994	37558	15227	31105	20870	23041	18687
mws2125	166.98	78.7	167.982	C3H5O6P	[M-H]-	Phosphoenolpyruvate	Organic acids	Organic acids	138-08-9	3	9864	10250	14817	16241	16418	13806	13354	10938	11288
pme3186	169	79	169.998	C3H7O6P	[M-H]-	DL-Glyceraldehyde-3-phosphate	Organic acids	Organic acids	591-59-3	3	92386	94419	81312	55496	12688	45920	16664	24224	24116
Xmbp001692	171.03	81.03	170.022	C7H6O5	[M+H]+	2,4,6-Trihydroxybenzoic acid	Organic acids	Organic acids	83-30-7	1	51879000	56665000	50150000	39705000	43371000	49298000	24171000	18994000	19358000
ML10176345	171.03	109.03	172.037	C7H8O5	[M-H]-	3-Dehydroshikimic acid	Organic acids	Organic acids	2922-42-1	3	395480	402300	316740	300900	305730	231500	158230	222620	157930
pme3009	175.02	99	174.016	C6H6O6	[M+H]+	Trans-Citridic acid*	Organic acids	Organic acids	4023-65-8	2	744690	684830	541190	797620	962930	951770	655690	693900	650360
pme2550	173.02	137	174.016	C6H6O6	[M-H]-	Cis-Aconitic acid*	Organic acids	Organic acids	585-84-2	2	2188400	2194200	2115100	1046300	1213000	1290800	756930	513370	524680
mws0154	173.05	93	174.053	C7H10O5	[M-H]-	Shikimic acid	Organic acids	Organic acids	138-59-0	1	6024800	6513200	5502000	3085200	3780200	3887100	1510200	1452600	1328100
pmb3101	175.06	115	176.068	C7H12O5	[M-H]-	2-Isopropylmalic Acid*	Organic acids	Organic acids	49601-06-1	1	3464300	3505700	2701000	3570200	2643000	5390300	11415000	11863000	10843000
Zmgn001448	175.06	115.04	176.068	C7H12O5	[M-H]-	2-Propylmalic Acid*	Organic acids	Organic acids	-	1	3124700	3226000	2766000	3615600	2250900	4762200	10192000	10055000	9695100
mws0237	187.1	125	188.105	C9H16O4	[M-H]-	Azelaic acid	Organic acids	Organic acids	123-99-9	3	815510	885350	727680	482000	511080	507990	535130	630080	606840
mws0281	191.02	111.01	192.027	C6H8O7	[M-H]-	Citric Acid*	Organic acids	Organic acids	77-92-9	1	10468000	9140900	8761400	12466000	10132000	12769000	11077000	12079000	9379800
Zmyn000453	191.02	111.01	192.027	C6H8O7	[M-H]-	Isocitric Acid*	Organic acids	Organic acids	320-77-4	1	24644000	27191000	26274000	26458000	20112000	26424000	21823000	22147000	20955000
mws0277	191.06	85	192.063	C7H12O6	[M-H]-	Quinic Acid	Organic acids	Organic acids	77-95-2	1	3291300	3024600	3315100	2121700	9	2096900	610420	535840	542890
mws1189	193.04	72.8	194.033	C6H10O7	[M-H]-	D-Galacturonic acid*	Organic acids	Organic acids	685-73-4	3	512870	419390	444990	373910	504120	405500	510100	417820	481630
mws0612	195.07	121	196.074	C10H12O4	[M-H]-	3,4-Dimethoxyphenyl acetic acid	Organic acids	Organic acids	93-40-3	3	9	9	9	14292	11738	22721	40962	42844	36854
Zmtn001464	204.03	160.04	205.038	C10H7NO4	[M-H]-	4,8-Dihydroxyquinoline-2-carboxylic acid	Organic acids	Organic acids	59-00-7	3	119950	129170	114880	285210	193870	271170	539140	481410	558240
Lmtn004049	263.13	204.12	264.136	C15H20O4	[M-H]-	Abscisic acid	Organic acids	Organic acids	21293-29-8	2	153870	137150	181070	219750	130200	198380	164610	180850	173200
Lmmn003323	271.23	225.22	272.235	C16H32O3	[M-H]-	2-Hydroxyhexadecanoic acid	Organic acids	Organic acids	764-67-0	2	301300	280130	269300	341560	487570	414490	1155000	1252200	1245700
MWSslk154	277.13	115.04	276.121	C12H20O7	[M+H]+	Triethyl citrate	Organic acids	Organic acids	77-93-0	3	193640	132590	118610	63410	89892	103090	62818	58331	81954
pmb2657	289.1	97.1	290.123	C10H18N4O6	[M-H]-	Argininosuccinic acid	Organic acids	Organic acids	2387-71-5	3	606260	629060	737930	667740	89254	661410	492080	480890	519030
Lmsn015919	658.85	482.93	659.861	C6H18O24P6	[M-H]-	Phytic acid	Organic acids	Organic acids	83-86-3	3	12391	11222	7077.7	6725.7	6544.6	7937.6	5101.2	6156.6	6042.6
Hmbn004734	455.32	455.32	456.325	C29H44O4	[M-H]-	30-Norhederagenin	Steroids	Steroidal saponins	117654-06-5	3	9	9	11813	25971	8056.3	45152	107660	132900	83789
Hmbp003234	255.09	163.03	254.079	C12H14O6	[M+H]+	1-O-Caffeoylglycerol	Lipids	Glycerol ester	-	3	6161.2	18055	11376	16602	8828.1	20569	49406	81294	71388
pmp001284	331.28	313.27	330.277	C19H38O4	[M+H]+	Monopalmitin	Lipids	Glycerol ester	542-44-9	2	397530	437290	391530	429950	446750	488110	437360	415190	372170
pmb1562	351.25	146.9	350.246	C21H34O4	[M+H]+	1-Stearidonoyl-Glycerol	Lipids	Glycerol ester	-	1	21830	23530	26737	13855	7970.6	9885.8	3660.2	5525	4774.9
Lmhp011562	353.27	261.22	352.261	C21H36O4	[M+H]+	1-α-Linolenoyl-glycerol	Lipids	Glycerol ester	-	1	790500	732200	763560	576130	700220	656610	600380	532360	497890
Lmhp011388	353.27	261.22	352.261	C21H36O4	[M+H]+	2-α-Linolenoyl-glycerol	Lipids	Glycerol ester	55268-58-1	1	643030	627390	636010	607970	794180	685240	579480	571590	535560
Lmhp012042	355.28	263.24	354.277	C21H38O4	[M+H]+	2-Linoleoylglycerol	Lipids	Glycerol ester	3443-82-1	1	222720	233830	257330	234810	306260	253490	386710	369640	375580
Lmhp112042	355.28	263.24	354.277	C21H38O4	[M+H]+	1-Linoleoylglycerol	Lipids	Glycerol ester	2277-28-3	1	199400	171710	210640	180890	220080	164940	256730	279010	284500
pmb0296	357.3	265.4	356.293	C21H40O4	[M+H]+	1-Oleoyl-Sn-Glycerol	Lipids	Glycerol ester	129784-87-8	1	11327	14669	9949.5	13893	11018	11996	26380	20993	21859
pmd0153	409.24	153	410.243	C19H39O7P	[M-H]-	LysoPA 16:0	Lipids	Glycerol ester	22002-85-3	3	37567	28207	38166	31882	26234	18096	17783	26426	30085
Cmbn007148	429.12	429.12	430.126	C22H22O9	[M-H]-	1-O-Feruloyl-3-O-caffeoylglycerol	Lipids	Glycerol ester	-	1	9	9	9	30280	16012	28050	117820	116050	125970
Lmhp009773	515.32	261.22	514.314	C27H46O9	[M+H]+	1-α-Linolenoyl-glycerol-3-O-glucoside	Lipids	Glycerol ester	-	1	17298	15756	15408	22338	32891	15392	42607	36809	30141
Lmhp009526	515.32	261.22	514.314	C27H46O9	[M+H]+	2-α-Linolenoyl-glycerol-1-O-glucoside	Lipids	Glycerol ester	-	1	13593	11430	11217	15493	22440	24012	44329	42415	30898
Lmhp010334	517.34	263.24	516.33	C27H48O9	[M+H]+	2-Linoleoylglycerol-1-O-glucoside	Lipids	Glycerol ester	-	2	1650.2	766.65	1057.7	632.66	1937.8	1071.9	11730	14547	12233
Lmhp010573	517.34	263.24	516.33	C27H48O9	[M+H]+	1-Linoleoylglycerol-3-O-glucoside	Lipids	Glycerol ester	-	2	707.01	386.36	1308.3	768.83	1072.2	1161.6	7772.2	7909.2	6952.7
Lmhp008744	677.37	261.22	676.367	C33H56O14	[M+H]+	1-α-Linolenoyl-glycerol-2,3-di-O-glucoside	Lipids	Glycerol ester	-	1	11270	12008	6228.7	8360.8	9041.2	6168.2	8260.6	17336	5952.6
Lmhp008513	677.37	261.22	676.367	C33H56O14	[M+H]+	2-α-Linolenoyl-glycerol-1,3-di-O-glucoside	Lipids	Glycerol ester	-	1	29365	41966	22355	16616	19933	21857	46012	31720	26243
Lmhp009384	679.39	263.24	678.383	C33H58O14	[M+H]+	1-Linoleoylglycerol-2,3-di-O-glucoside	Lipids	Glycerol ester	-	1	3093.4	5018.6	4780.1	6109.7	4244.2	4339.6	22293	24078	24046
Lmhp009190	679.39	263.24	678.383	C33H58O14	[M+H]+	2-Linoleoylglycerol-1,3-di-O-glucoside	Lipids	Glycerol ester	-	1	2919.6	3304.7	3539.7	3045.6	3841.8	4558.2	19138	25839	30297
mws0120	258.11	104.11	257.103	C8H20NO6P	[M+H]+	Choline Alfoscerate	Lipids	PC	28319-77-9	1	1544000	1331800	1369900	4732200	4457800	4019900	4890600	5331300	4653000
MA10012327	300.29	60.04	299.282	C18H37NO2	[M+H]+	D-Sphingosine	Lipids	Sphingolipids	123-78-4	3	8172.7	8181.6	11186	4928	4565.2	4253.8	1460.2	1998.6	1830
pmb0862	440.28	184.07	439.27	C20H42NO7P	[M+H]+	LysoPC 12:0	Lipids	LPC	20559-18-6	3	15619	15242	11875	53461	68980	58967	28893	39106	31359
pmd0130	468.31	184.07	467.301	C22H46NO7P	[M+H]+	LysoPC 14:0	Lipids	LPC	20559-16-4	1	39490	39072	44843	62960	63693	51066	88780	107510	89789
pmb2260	480.31	184.07	479.301	C23H46NO7P	[M+H]+	LysoPC 15:1	Lipids	LPC	-	2	46975	54724	52205	50857	65188	54689	49734	58107	74030
pmb2319	482.32	184.07	481.317	C23H48NO7P	[M+H]+	LysoPC 15:0	Lipids	LPC	108273-89-8	1	48430	41752	77768	28474	42225	33561	42224	54411	61910
Lmhp009129	482.32	184.07	481.317	C23H48NO7P	[M+H]+	LysoPC 15:0(2n isomer)	Lipids	LPC	-	1	66904	71100	117340	58100	51598	43981	63144	77089	76988
pma1303	492.31	184.07	491.301	C24H46NO7P	[M+H]+	LysoPC 16:2	Lipids	LPC	-	1	184710	189890	186560	191360	232800	196740	110190	129340	122870
pmb0863	492.31	184.07	491.301	C24H46NO7P	[M+H]+	LysoPC 16:2(2n isomer)	Lipids	LPC	-	1	173330	172920	224790	171470	211970	176700	184620	184970	188180
pmp001270	494.32	184.07	493.317	C24H48NO7P	[M+H]+	LysoPC 16:1	Lipids	LPC	76790-27-7	1	2289700	2446400	2115200	2105300	2859700	2305400	485120	553650	553650
Lmhp008833	494.32	184.07	493.317	C24H48NO7P	[M+H]+	LysoPC 16:1(2n isomer)	Lipids	LPC	-	1	540470	538840	708710	491310	583770	476610	180610	193140	175360
pmd0132	496.34	184.07	495.332	C24H50NO7P	[M+H]+	LysoPC 16:0(2n isomer)	Lipids	LPC	-	1	3657600	3487300	4926100	2895900	3626500	2909300	4470100	5720000	5946300
pmb0855	496.34	184.07	495.332	C24H50NO7P	[M+H]+	LysoPC 16:0	Lipids	LPC	17364-16-8	1	15451000	14094000	16750000	12013000	13941000	12035000	9865500	12714000	13298000
Lmhp008718	506.32	184.07	505.317	C25H48NO7P	[M+H]+	LysoPC 17:2	Lipids	LPC	-	1	203530	196790	197150	138350	160330	130510	96692	102620	95923
Lmhp009590	508.34	184.07	507.332	C25H50NO7P	[M+H]+	LysoPC 17:1	Lipids	LPC	-	1	112800	111870	137720	80541	108460	86500	52879	55517	56526
Lmhp010515	510.36	184.07	509.348	C25H52NO7P	[M+H]+	LysoPC 17:0(2n isomer)	Lipids	LPC	-	1	23964	22896	32715	7633.4	7617.6	8907.7	11082	15630	12238
pmb2406	510.36	184.07	509.348	C25H52NO7P	[M+H]+	LysoPC 17:0	Lipids	LPC	50930-23-9	1	280710	276710	396780	161970	155410	122070	118810	159220	168570
Hmqp006235	516.3	184.07	515.297	C26H46NO7P	[M+H]+	LysoPC 18:4	Lipids	LPC	-	2	14375	16142	13802	9677.6	12060	7710.2	8011.6	6196.1	8904.4
pmb0865	518.32	184.07	517.317	C26H48NO7P	[M+H]+	LysoPC 18:3(2n isomer)	Lipids	LPC	-	1	41420000	41552000	40613000	26510000	31822000	29481000	17234000	18617000	17631000
pmb0854	518.32	184.07	517.317	C26H48NO7P	[M+H]+	LysoPC 18:3	Lipids	LPC	-	1	44574000	44386000	43348000	31675000	37053000	33871000	11289000	14685000	11914000
pmp001251	520.34	184.07	519.332	C26H50NO7P	[M+H]+	LysoPC 18:2(2n isomer)	Lipids	LPC	-	1	1039200	945600	1037600	531720	641540	546910	534990	558310	586660
pmp001273	520.34	184.07	519.332	C26H50NO7P	[M+H]+	LysoPC 18:2	Lipids	LPC	-	1	14899000	14359000	15194000	10010000	10928000	9831000	5691800	7237300	7378200
pmp001281	522.36	184.07	521.348	C26H52NO7P	[M+H]+	LysoPC 18:1	Lipids	LPC	-	1	30591000	29320000	31922000	25794000	31098000	26794000	9478800	11737000	10368000
Lmhp010190	522.36	184.07	521.348	C26H52NO7P	[M+H]+	LysoPC 18:1(2n isomer)	Lipids	LPC	-	1	5680800	6164200	6327000	3419000	4743700	3847400	3878100	4327800	4351300
mws0126	524.37	184.07	523.364	C26H54NO7P	[M+H]+	LysoPC 18:0	Lipids	LPC	19420-57-6	1	7446700	6739200	7410000	4065600	5545300	5071000	2567100	3323700	3470700
pmd0136	524.37	184.07	523.364	C26H54NO7P	[M+H]+	LysoPC 18:0(2n isomer)	Lipids	LPC	-	1	555220	503200	680020	378110	427760	325510	361690	463710	433970
Lmhp007598	534.36	184.07	533.348	C27H52NO7P	[M+H]+	LysoPC 19:2(2n isomer)	Lipids	LPC	-	2	28310	19202	24257	17553	21904	14398	19393	27313	42419
Lmhp007840	534.36	184.07	533.348	C27H52NO7P	[M+H]+	LysoPC 19:2	Lipids	LPC	-	2	6722.3	8407	9871.2	4133.7	3644.2	1989	1895	1624.8	2178.1
Lmhp010908	536.37	184.07	535.364	C27H54NO7P	[M+H]+	LysoPC 19:1	Lipids	LPC	-	2	100970	84965	95139	72359	98603	79112	30429	37641	39773
pmb2228	538.39	184.07	537.379	C27H56NO7P	[M+H]+	LysoPC 19:0	Lipids	LPC	108273-88-7	3	13106	17425	11271	7414.8	13250	11413	4325.1	3907.5	5059.6
Lmhp009890	546.36	184.07	545.348	C28H52NO7P	[M+H]+	LysoPC 20:3	Lipids	LPC	1199257-41-4	1	98173	103660	114960	51242	67086	58896	24789	31421	27055
pmd0147	548.37	184.07	547.364	C28H54NO7P	[M+H]+	LysoPC 20:2	Lipids	LPC	-	3	2410700	2327500	2511400	1078400	1294800	1132300	367070	533810	490040
pmd0146	548.37	184.07	547.364	C28H54NO7P	[M+H]+	LysoPC 20:2(2n isomer)	Lipids	LPC	-	3	309880	290080	349080	150970	172150	157400	90296	103030	101630
Lmhp011549	550.39	184.07	549.379	C28H56NO7P	[M+H]+	LysoPC 20:1	Lipids	LPC	-	1	65728	56334	91460	47932	54005	50400	27350	35555	41612
pmd0143	552.4	184.07	551.395	C28H58NO7P	[M+H]+	LysoPC 20:0	Lipids	LPC	108341-80-6	3	5886.7	8925.3	6028.2	10130	14647	14056	29459	34101	38852
pmb0864	426.26	285.24	425.254	C19H40NO7P	[M+H]+	LysoPE 14:0	Lipids	LPE	-	1	125300	112110	135880	199870	236350	210360	162000	215140	181790
Lmhp008337	426.26	285.24	425.254	C19H40NO7P	[M+H]+	LysoPE 14:0(2n isomer)	Lipids	LPE	-	1	10502	7528.2	10312	15362	17654	15902	22135	30147	25825
Lmhp008273	438.26	297.24	437.254	C20H40NO7P	[M+H]+	LysoPE 15:1(2n isomer)	Lipids	LPE	-	3	479.39	1762	1921.9	1019.2	2452.6	1432.2	3588.3	2990.2	3169.9
Lmhp008440	438.26	297.24	437.254	C20H40NO7P	[M+H]+	LysoPE 15:1	Lipids	LPE	-	3	9436.4	6441.2	9965.4	9026.6	11845	7919.7	11950	11838	11723
Lmhp008885	440.28	299.26	439.27	C20H42NO7P	[M+H]+	LysoPE 15:0(2n isomer)	Lipids	LPE	-	3	20616	15285	23188	16029	17133	11821	14163	21661	19864
Lmhp009187	440.28	299.26	439.27	C20H42NO7P	[M+H]+	LysoPE 15:0	Lipids	LPE	-	3	192750	185710	230560	199010	203140	155730	103160	133270	111270
Lmhp007836	448.25	307.23	447.239	C21H38NO7P	[M+H]+	LysoPE 16:3	Lipids	LPE	-	3	1375.9	1972.4	3225.6	2799.9	3117.6	2265.5	1493.3	2137.7	2266.7
Lmhp008763	452.28	311.26	451.27	C21H42NO7P	[M+H]+	LysoPE 16:1(2n isomer)	Lipids	LPE	-	1	150640	127120	169680	117900	179630	128820	49068	65266	46202
Lmhp009034	452.28	311.26	451.27	C21H42NO7P	[M+H]+	LysoPE 16:1	Lipids	LPE	-	1	531960	603240	547970	559290	753850	522900	131420	156100	110180
pmd0160	454.29	313.27	453.286	C21H44NO7P	[M+H]+	LysoPE 16:0(2n isomer)	Lipids	LPE	-	1	2614300	2262000	3323600	2182200	2592000	2070100	2358000	3304700	3300700
pmb0876	454.29	313.27	453.286	C21H44NO7P	[M+H]+	LysoPE 16:0	Lipids	LPE	53862-35-4	1	27542000	25758000	29284000	22912000	26455000	22654000	14400000	19744000	19611000
Lmhp009769	466.29	325.27	465.286	C22H44NO7P	[M+H]+	LysoPE 17:1	Lipids	LPE	-	3	51780	54515	53434	38512	43045	37083	15057	17348	16133
Lmhp009464	466.29	325.27	465.286	C22H44NO7P	[M+H]+	LysoPE 17:1(2n isomer)	Lipids	LPE	-	3	52834	42075	57819	35611	42651	32310	17755	22436	17534
Lmhp010162	468.31	327.29	467.301	C22H46NO7P	[M+H]+	LysoPE 17:0	Lipids	LPE	-	3	7599.5	7588.9	8467.2	3867.7	2556.5	3427.1	2485.1	2631.1	3392.7
Lmhp008233	474.26	333.24	473.254	C23H40NO7P	[M+H]+	LysoPE 18:4	Lipids	LPE	-	2	17366	25291	21093	10218	10776	11491	3758.7	3264.8	5529
Lmhp008589	476.28	335.26	475.27	C23H42NO7P	[M+H]+	LysoPE 18:3(2n isomer)	Lipids	LPE	-	1	9884900	9253000	10053000	6707800	7586300	7519900	4860000	5289600	5661600
Lmhp008801	476.28	335.26	475.27	C23H42NO7P	[M+H]+	LysoPE 18:3	Lipids	LPE	-	1	7748200	7206100	6879500	4947500	6005500	5580700	2008800	2800900	2181300
pmb0881	478.29	337.27	477.286	C23H44NO7P	[M+H]+	LysoPE 18:2	Lipids	LPE	-	1	526270	507230	500250	318960	415900	339950	192240	249070	215770
pmb0874	478.29	337.27	477.286	C23H44NO7P	[M+H]+	LysoPE 18:2(2n isomer)	Lipids	LPE	-	1	1128900	1113700	1361400	763870	887610	752680	814650	824670	926890
mws0289	480.31	339.29	479.301	C23H46NO7P	[M+H]+	LysoPE 18:1	Lipids	LPE	89576-29-4	1	9186700	9082800	9315200	6926600	8565600	7501800	1991500	2697900	2359800
pmb0856	480.31	339.29	479.301	C23H46NO7P	[M+H]+	LysoPE 18:1(2n isomer)	Lipids	LPE	-	1	1082800	1055600	1195200	845880	1135300	907210	735500	920390	791870
pmb0880	482.32	341.31	481.317	C23H48NO7P	[M+H]+	LysoPE 18:0(2n isomer)	Lipids	LPE	-	3	5256.7	4015.4	5882.3	2006.6	5939.4	5101.7	4477.5	3156.2	4230.3
pmb0883	482.32	341.31	481.317	C23H48NO7P	[M+H]+	LysoPE 18:0	Lipids	LPE	69747-55-3	3	1487300	1304100	1480800	839470	1024100	883250	319750	458240	457400
Lmhp009497	502.29	361.27	501.286	C25H44NO7P	[M+H]+	LysoPE 20:4	Lipids	LPE	-	3	8230.5	8541	9675.1	7261	8058.4	7093.6	7614.2	7446.7	6098.5
Lmhp009349	502.29	361.27	501.286	C25H44NO7P	[M+H]+	LysoPE 20:4(2n isomer)	Lipids	LPE	-	3	9005.5	8419.6	7794	6448.8	7224.9	6717.8	7500.5	8332.6	8810.8
Lmhp009802	504.31	363.29	503.301	C25H46NO7P	[M+H]+	LysoPE 20:3(2n isomer)	Lipids	LPE	-	2	62504	60290	69717	28832	34784	36467	12036	19176	14577
Lmhp010040	504.31	363.29	503.301	C25H46NO7P	[M+H]+	LysoPE 20:3	Lipids	LPE	-	2	356070	340330	318050	148320	191150	166090	25838	46673	41245
Lmhp010757	506.32	365.31	505.317	C25H48NO7P	[M+H]+	LysoPE 20:2	Lipids	LPE	-	1	1466600	1431800	1361600	549170	681330	589840	136580	200530	181590
Lmhp010514	506.32	365.31	505.317	C25H48NO7P	[M+H]+	LysoPE 20:2(2n isomer)	Lipids	LPE	-	1	247710	243680	289600	96877	118210	98260	57992	72499	69912
mws0752	185.15	185.16	186.162	C11H22O2	[M-H]-	Undecylic Acid	Lipids	Free fatty acids	112-37-8	1	347220	356100	395360	305380	397260	338030	375130	370620	406360
pmb2640	199.17	199.17	200.178	C12H24O2	[M-H]-	Dodecanoic acid (Lauric acid)	Lipids	Free fatty acids	143-07-7	1	177270	155490	138450	100040	127870	141200	202850	226800	215400
Zmgn003633	211.13	183.14	212.141	C12H20O3	[M-H]-	12-Oxo-10E-Dodecenoic Acid	Lipids	Free fatty acids	65410-38-0	3	3512.6	2909.8	4170.2	3426.3	3372.9	2584.8	3427.8	2036.6	2955.4
MWS1900	215.13	153.13	216.136	C11H20O4	[M-H]-	Undecanedioic acid	Lipids	Free fatty acids	1852-04-6	3	31700	31464	24442	23833	27116	28852	33231	35145	25329
mws0119	227.2	227.2	228.209	C14H28O2	[M-H]-	Myristic Acid	Lipids	Free fatty acids	544-63-8	1	14542000	12950000	11492000	10358000	27811000	13985000	17173000	20039000	17706000
MWS0552	239.2	223.03	240.209	C15H28O2	[M-H]-	Cis-10-Pentadecenoic Acid(C15: 1)	Lipids	Free fatty acids	84743-29-3	2	562480	379690	480220	233120	180370	344870	353640	300530	381060
pme2827	239	223	240.245	C16H32O	[M-H]-	Palmitaldehyde	Lipids	Free fatty acids	629-80-1	1	3766200	3651300	3770100	3171200	2007000	3291200	3308400	3190800	4013800
mws0359	241.22	241.22	242.225	C15H30O2	[M-H]-	Pentadecanoic Acid	Lipids	Free fatty acids	1002-84-2	1	134880	168270	152250	123670	983700	138520	227920	216140	278210
MWS2430	241.22	241.21	242.225	C15H30O2	[M-H]-	13-methylmyristic acid	Lipids	Free fatty acids	2485-71-4	1	125070	127010	121680	82229	1235900	100230	116490	123000	137700
MWS5231	243.16	181.16	244.167	C13H24O4	[M-H]-	Tridecanedioic acid	Lipids	Free fatty acids	505-52-2	2	157610	149740	137840	123010	114220	132690	165030	192350	176620
Lmcn009122	253.22	235.21	254.225	C16H30O2	[M-H]-	(7Z)-Hexadecenoic acid*	Lipids	Free fatty acids	2416-19-5	1	2091	2338.8	2200.7	2448.8	47459	2435.8	3504.6	2745.8	3630.8
mws0361	253.22	235.19	254.225	C16H30O2	[M-H]-	Palmitoleic Acid*	Lipids	Free fatty acids	373-49-9	1	8142.3	9525.6	10246	8243.8	340240	7362.5	5836.1	5694.6	7103.3
mws1488	255.23	237.22	256.24	C16H32O2	[M-H]-	Palmitic acid	Lipids	Free fatty acids	57-10-3	1	35710	44074	42764	31987	24933	36494	45076	46326	41818
MWSslk133	257.18	195.18	258.183	C14H26O4	[M-H]-	1,14-Tetradecanedioic Acid	Lipids	Free fatty acids	821-38-5	3	31450	33352	28157	28501	30279	32063	30803	33947	34000
mws0383	267.23	267.23	268.24	C17H32O2	[M-H]-	10-Heptadecenoic Acid	Lipids	Free fatty acids	29743-97-3	1	55896	69421	64696	28612	2672800	25637	25082	16740	42108
pmf0293	269.29	209.2	270.292	C18H38O	[M-H]-	1-Octadecanol	Lipids	Free fatty acids	112-92-5	3	456600	456730	366120	350580	315140	354430	291130	292090	302050
pmb1452	275.1	213.2	273.267	C16H35NO2	[M+H]+	N-Lauryldiethanolamine	Lipids	Free fatty acids	1541-67-9	3	59647	50254	65517	59122	73238	55220	51885	60063	73769
pmb1574	277.2	93	276.209	C18H28O2	[M+H]+	9,12-Octadecadien-6-Ynoic Acid	Lipids	Free fatty acids	61481-29-6	3	131070	84158	107860	69356	65323	58387	81705	87606	94111
pmb1650	279.2	149.4	278.225	C18H30O2	[M+H]+	Octadeca-11E,13E,15Z-trienoic acid	Lipids	Free fatty acids	25575-00-2	1	943790	993560	1080100	843530	914930	849210	877800	812760	923510
mws0366	277.22	277.22	278.225	C18H30O2	[M-H]-	γ-Linolenic Acid*	Lipids	Free fatty acids	506-26-3	1	5051900	4674100	4543000	5455200	4485300	5655900	7220400	7845500	7691600
mws0367	277.22	277.22	278.225	C18H30O2	[M-H]-	α-Linolenic Acid*	Lipids	Free fatty acids	463-40-1	1	5125100	4852600	4596600	5462800	4310700	6211500	7817900	8140200	7770600
pmb0889	279.23	95.1	278.225	C18H30O2	[M+H]+	Punicic acid (9Z,11E,13Z-octadecatrienoic acid)	Lipids	Free fatty acids	544-72-9	1	3600200	2909400	3489100	2169400	2319400	2197700	7015000	7263600	7315400
Lmbn005923	277.22	59.01	278.225	C18H30O2	[M-H]-	Crepenynic acid	Lipids	Free fatty acids	2277-31-8	1	77472	74744	80212	89742	69572	84961	129730	129550	123370
Lmbn006152	279.23	59.01	280.24	C18H32O2	[M-H]-	(9Z,11E)-Octadecadienoic acid	Lipids	Free fatty acids	2540-56-9	1	4045.7	6169	6386.8	8953.3	6045.6	9237.4	23622	23000	21626
mws1491	279.23	279.23	280.24	C18H32O2	[M-H]-	Linoleic acid	Lipids	Free fatty acids	60-33-3	1	10416000	12736000	11821000	15178000	13153000	17695000	35498000	39259000	38045000
YC512118	282.28	247.24	281.272	C18H35NO	[M+H]+	Oleamide (9-Octadecenamide)	Lipids	Free fatty acids	301-02-0	1	732810	521980	679300	403970	336360	286790	689430	485470	525990
mws0396	281.25	281.25	282.256	C18H34O2	[M-H]-	Elaidic Acid*	Lipids	Free fatty acids	112-79-8	1	12663000	12680000	11146000	12583000	12988000	12377000	23950000	21783000	20524000
mws2623	281.25	281.25	282.256	C18H34O2	[M-H]-	11-Octadecanoic acid(Vaccenic acid)*	Lipids	Free fatty acids	506-17-2	1	3886700	4016500	3519500	4501900	4511900	4781500	7760500	7893900	7594900
Lmyn012331	281.25	281.25	282.256	C18H34O2	[M-H]-	Petroselinic acid*	Lipids	Free fatty acids	593-39-5	1	3823700	3505800	3195400	3844700	3900600	4059400	6810100	6784900	6737800
MWSslk132	285.21	223.21	286.214	C16H30O4	[M-H]-	Hexadecanedioic acid	Lipids	Free fatty acids	505-54-4	3	64969	60028	55643	43175	37149	45409	105360	123170	127000
Zmyn005252	285.24	239.24	286.251	C17H34O3	[M-H]-	3-Hydroxy-palmitic acid methyl ester	Lipids	Free fatty acids	51883-36-4	3	17003	19660	16639	19371	16034	19718	16946	20613	22474
mws1436	287.29	97.2	286.287	C18H38O2	[M+H]+	1,18-Octadecanediol	Lipids	Free fatty acids	3155-43-9	3	5979.9	7300.8	8502.9	5486.6	4493.5	5561.9	6802.9	6810.5	2997.1
Lmyn007883	287.22	287.22	288.23	C16H32O4	[M-H]-	9,16-Dihydroxypalmitic acid	Lipids	Free fatty acids	38076-49-2	3	14821000	15009000	15931000	15170000	7308500	13706000	31420000	29923000	33621000
pmn001686	287.22	241.22	288.23	C16H32O4	[M-H]-	10,16-Dihydroxypalmitic acid	Lipids	Free fatty acids	3233-90-7	1	393230	375870	414840	390260	195540	363330	887930	892050	969500
pmb0885	291	190.9	290.188	C18H26O3	[M+H]+	4-Oxo-9Z,11Z,13E,15E-Octadecatetraenoic Acid	Lipids	Free fatty acids	-	3	9	9	805.45	3598.4	5210.6	5251.9	12985	16691	17330
Lmbn005443	293.21	235.17	294.219	C18H30O3	[M-H]-	13-KODE; (9Z,11E)-13-Oxooctadeca-9,11-dienoic acid	Lipids	Free fatty acids	54739-30-9	3	4599.7	2753.1	2985.5	5197.5	3991	7345	19725	27969	26716
pmb2792	293.21	193.1	294.219	C18H30O3	[M-H]-	13-Hydroxy-6,9,11-octadecatrienoic acid	Lipids	Free fatty acids	74784-20-6	3	133010	158180	123790	102770	73628	121640	86706	124240	125780
Zmyn004732	293.21	185.12	294.219	C18H30O3	[M-H]-	2R-hydroxy-9Z,12Z,15Z-octadecatrienoic acid	Lipids	Free fatty acids	-	1	18755	21419	18775	12895	9546.2	20029	81754	115670	109820
Zmyn004676	293.21	113.1	294.219	C18H30O3	[M-H]-	17-Hydroxylinolenic acid	Lipids	Free fatty acids	-	2	82132	59890	73324	83949	50988	78965	369160	387550	455060
pmb2787	293.21	275.1	294.219	C18H30O3	[M-H]-	9-Oxo-10E,12Z-octadecadienoic acid	Lipids	Free fatty acids	54232-59-6	3	6082.5	3163	4330.3	5754.3	3077.6	5936.6	25396	28203	28720
Zmpn003368	293.21	195.14	294.219	C18H30O3	[M-H]-	13S-Hydroxy-9Z,11E,15Z-octadecatrienoic acid	Lipids	Free fatty acids	87984-82-5	3	48657	36493	41886	28784	19464	31233	70191	69518	61045
Hmqp005455	297.24	81.07	296.234	C18H32O3	[M+H]+	15(R)-Hydroxylinoleic Acid*	Lipids	Free fatty acids	177931-23-6	3	43143	50766	42626	51642	61834	60071	233070	292520	278290
Hmqp005411	297.24	81.07	296.234	C18H32O3	[M+H]+	9-Oxo-12Z-Octadecenoic acid*	Lipids	Free fatty acids	112543-32-5	3	50403	48052	38804	52389	63955	59066	233450	294590	272510
Lmbn005662	295.23	171.1	296.235	C18H32O3	[M-H]-	9(10)-EpOME;(9R,10S)-(12Z)-9,10-Epoxyoctadecenoic acid*	Lipids	Free fatty acids	16833-56-0	1	8723	7786.6	5506.8	12196	9266.4	17275	125890	160940	159930
Lmbn005369	295.23	195.14	296.235	C18H32O3	[M-H]-	13(S)-HODE;13(S)-Hydroxyoctadeca-9Z,11E-dienoic acid*	Lipids	Free fatty acids	10219-69-9	1	148080	126300	152670	159600	100330	157970	648220	612510	565520
Rfmb091	295.23	195.14	296.235	C18H32O3	[M-H]-	9S-Hydroxy-10E,12Z-octadecadienoic acid*	Lipids	Free fatty acids	15514-85-9	1	168110	148790	170100	168360	111360	183960	697320	644250	625410
pmb2799	295.23	195.2	296.235	C18H32O3	[M-H]-	12,13-Epoxy-9-Octadecenoic Acid*	Lipids	Free fatty acids	6799-85-5	1	10180	10303	10046	17148	12655	22100	128180	166820	163730
Zmyn004714	297.24	183.14	298.251	C18H34O3	[M-H]-	Ricinoleic acid	Lipids	Free fatty acids	141-22-0	1	58297	57559	38365	23689	23632	26590	69720	84982	80864
pmf0297	297.32	183.1	298.324	C20H42O	[M-H]-	1-Eicosanol	Lipids	Free fatty acids	629-96-9	3	64719	48640	37317	26478	23211	26463	75375	86210	82765
MWS5235	299.26	253.25	300.266	C18H36O3	[M-H]-	12-Hydroxyoctadecanoic acid	Lipids	Free fatty acids	106-14-9	2	27461	24179	22266	16072	7918.7	15442	18942	20452	17748
Zmyn005384	299.26	253.26	300.266	C18H36O3	[M-H]-	2R-Hydroxyoctadecanoic Acid	Lipids	Free fatty acids	26633-48-7	1	27924	26360	24715	24594	21219	28274	48920	50661	52627
Lmqn008288	299.26	299.26	300.267	C18H36O3	[M-H]-	3-Hydroxyoctadecanoic Acid	Lipids	Free fatty acids	45261-96-9	2	247100	232150	213480	197820	192160	215910	234120	251570	267170
MWSmce549	303.25	57.07	302.246	C17H34O4	[M+H]+	1-Monomyristin	Lipids	Free fatty acids	589-68-4	3	93428	87163	96833	81094	463480	92393	137130	135780	114880
pmn001610	307.26	307.3	308.272	C20H36O2	[M-H]-	Eicosadienoic acid	Lipids	Free fatty acids	5598-38-9	1	230780	251920	262840	328700	223280	334940	933590	917200	884200
pmb2791	309.21	209.1	310.1	C18H30O4	[M-H]-	9-Hydroperoxy-10E,12,15Z-octadecatrienoic acid	Lipids	Free fatty acids	111004-08-1	3	37456	46670	39951	37566	21064	33778	28544	45370	38659
Zmzn003953	309.2	227.2	310.214	C18H30O4	[M-H]-	13(s)-hydroperoxy-(9z,11e,15z)-octadecatrienoic acid	Lipids	Free fatty acids	67597-26-6	1	336560	288270	270720	225550	569320	294760	409060	452650	379960
Zmyn004449	309.21	171.1	310.214	C18H30O4	[M-H]-	9-Hydroxy-12-oxo-10(E),15(Z)-octadecadienoic acid	Lipids	Free fatty acids	-	2	23942	20002	25210	19501	8503.2	12422	20876	22524	21779
MWS80007	311.22	249.22	312.23	C18H32O4	[M-H]-	13-Hydroperoxy-9Z,11E-octadecadienoic acid	Lipids	Free fatty acids	23017-93-8	3	4415.3	5859.7	2885.2	2843.9	1364.3	2315.2	7307.5	6781.1	6284.6
pmb2804	311.1	171.3	312.23	C18H32O4	[M-H]-	13S-Hydroperoxy-9Z,11E-octadecadienoic acid	Lipids	Free fatty acids	33964-75-9	3	276480	283570	287960	184390	79155	157380	715870	744350	868760
Rfmb087	311.22	293.21	312.23	C18H32O4	[M-H]-	9-Hydroxy-13-oxo-10-octadecenoic Acid*	Lipids	Free fatty acids	-	1	361660	307950	411270	383050	146160	317050	1503700	1741400	1881600
pmn001689	311.22	223.17	312.23	C18H32O4	[M-H]-	9-Hydroxy-12-oxo-15(Z)-octadecenoic acid*	Lipids	Free fatty acids	-	1	25591	17171	15590	14477	18048	21159	28148	33778	34413
pmf0397	311.3	183.1	312.303	C20H40O2	[M-H]-	Arachidic acid	Lipids	Free fatty acids	506-30-9	3	92783	55480	72371	63402	15210	58384	38315	52591	52521
Lmbn005487	313.24	251.24	314.246	C18H34O4	[M-H]-	12,13-DHOME; (9Z)-12,13-Dihydroxyoctadec-9-enoic acid	Lipids	Free fatty acids	263399-35-5	1	54524	53813	46134	30165	20042	26482	48908	59394	54860
MWSmce539	315.25	185.12	314.246	C18H34O4	[M+H]+	Dibutyl sebacate	Lipids	Free fatty acids	109-43-3	3	7384.4	6967.8	7749.1	7759.1	9257.4	7961.6	7296	8682.9	6825.1
Hmqp006023	326.27	309.27	324.266	C20H36O3	[M+H]+	Ethyl 9-Hydroxy-10,12-octadecadienoic acid	Lipids	Free fatty acids	-	3	1824.1	2076.4	1826.4	6857.4	27667	8210.9	29629	24184	23153
pmn001691	327.22	291.2	328.225	C18H32O5	[M-H]-	9,12,13-Trihydroxy-10,15-octadecadienoic acid	Lipids	Free fatty acids	-	1	90447	85026	113810	65566	31518	52000	136060	166200	152310
Hmqn003054	329.23	311.23	330.24	C18H34O5	[M-H]-	9,10,11-Trihydroxy-12-octadecenoic acid	Lipids	Free fatty acids	61911-67-9	1	73318	63474	85188	55697	32462	61879	352310	405650	427260
pmn001694	329.23	229.15	330.241	C18H34O5	[M-H]-	9,10,13-Trihydroxy-11-Octadecenoic Acid	Lipids	Free fatty acids	29907-57-1	1	878730	822090	1119000	770910	360250	723000	4602800	5747300	5694300
Lmbn004240	329.23	199.13	330.241	C18H34O5	[M-H]-	9,10-Dihydroxy-12,13-epoxyoctadecanoic acid	Lipids	Free fatty acids	-	3	3283.9	2227.3	2680.5	4245	3707.5	4440.4	10325	8543.1	13203
Lmyn007622	331.25	157.12	332.256	C18H36O5	[M-H]-	9,10,18-Trihydroxystearic acid	Lipids	Free fatty acids	496-86-6	1	1884.5	782.17	1624.1	9	610.2	850.98	6919	4622.3	7846
pmb2636	335.1	253.1	336.23	C20H32O4	[M-H]-	8,15-Dihydroxy-5,9,11,13-eicosatetraenoic acid	Lipids	Free fatty acids	77667-08-4	3	214340	13857	14323	9	9	8482.8	6411.7	7918	9391.9
pmf0400	339.33	183.2	340.334	C22H44O2	[M-H]-	Docosanoic acid (Behenic acid)	Lipids	Free fatty acids	112-85-6	3	24788	12165	14782	17555	4751.3	12679	15667	14826	19549
Lmsn004901	367.36	367.36	368.365	C24H48O2	[M-H]-	Tetracosanoic Acid (Lignoceric acid)	Lipids	Free fatty acids	557-59-5	3	2750.2	2588.7	3712.2	41532	10100	22822	43120	33576	39153
pmp001276	677.37	677.37	676.367	C33H56O14	[M+H]+	1-Linolenoyl-rac-glycerol-diglucoside	Lipids	Free fatty acids	-	2	624400	742890	779170	566830	559490	569960	480100	489470	358100
