# Supplementary material for: Widely targeted metabolomics reveals stamen petaloid tissue of Paeonia lactiflora Pall. being a potential pharmacological resource
Source: PLoS One. 2022 Sep 2;17(9):e0274013. doi: 10.1371/journal.pone.0274013 (PMC9439255; doi:10.1371/journal.pone.0274013)
Supplement: S2 Table — (XLSX) [file pone.0274013.s004.xlsx]

## Sheet: Sheet1
Index	Formula	Compounds	Class I	Class II	CAS	Level	Pl-P1	Pl-P2	Pl-P3	Pl-SP1	Pl-SP2	Pl-SP3	VIP	p_value	FDR	Fold_Change	Log2FC	Type
Zmyn000155	C7H14N2O3	N-α-Acetyl-L-ornithine	Amino acids and derivatives	Amino acids and derivatives	6205-08-9	3	9775	29527	16203	602640	1390200	516490	1.28492	0.09864	0.183905	45.2091	5.49854	up
mws0260	C6H14N4O2	L-Arginine	Amino acids and derivatives	Amino acids and derivatives	74-79-3	1	1297400	1372500	1622700	40352000	59542000	36231000	1.31374	0.0256726	0.0826703	31.7116	4.98694	up
pme3388	C7H16N4O2	Homoarginine	Amino acids and derivatives	Amino acids and derivatives	156-86-5	2	28709	27415	25241	629170	720350	432660	1.31319	0.0216777	0.0779624	21.9035	4.45309	up
Zmjp000182	C7H16N4O2	N-Monomethyl-L-arginine	Amino acids and derivatives	Amino acids and derivatives	17035-90-4	1	213660	218820	225220	4368100	5265600	3071500	1.31251	0.024237	0.0810355	19.3176	4.27185	up
Zmdp000292	C7H16N4O2	Arginine methyl ester	Amino acids and derivatives	Amino acids and derivatives	-	1	247650	188730	215030	3581400	5178500	2785900	1.30755	0.0354715	0.0990322	17.7243	4.14766	up
mws0254	C6H9N3O2	L-Histidine	Amino acids and derivatives	Amino acids and derivatives	71-00-1	1	901680	951990	1216300	7937300	8296600	7326200	1.31405	0.00062179	0.0179992	7.67437	2.94005	up
pme0006	C5H9NO2	L-Proline	Amino acids and derivatives	Amino acids and derivatives	147-85-3	1	818800	822210	999530	5622200	5745000	5568000	1.31665	5.64488e-07	0.000310469	6.41354	2.68112	up
pmb0464	C16H27NO14	L-Aspartic acid-O-diglucoside	Amino acids and derivatives	Amino acids and derivatives	-	3	647400	553800	657650	3725000	3814300	3829000	1.31733	2.74684e-07	0.000302152	6.11577	2.61253	up
Lmbp000123	C6H13NO2S	L-Homomethionine	Amino acids and derivatives	Amino acids and derivatives	25148-30-5	3	176870	154860	172810	1002400	1304600	758860	1.29904	0.0323201	0.0933515	6.07654	2.60325	up
pme2122	C5H9N3	Histamine	Amino acids and derivatives	Amino acids and derivatives	51-45-6	3	6848.3	1937.9	7748.2	34867	29337	26713	1.19044	0.00161541	0.0261316	5.49866	2.45908	up
NK10251888	C8H18N4O2	NG,NG-Dimethyl-L-arginine	Amino acids and derivatives	Amino acids and derivatives	30315-93-6	2	137420	151210	172200	931640	794320	700220	1.31037	0.00914638	0.0541396	5.2648	2.39638	up
Zmdn001564	C14H18N2O5	γ-Glutamylphenylalanine	Amino acids and derivatives	Amino acids and derivatives	7432-24-8	3	11526	5446.2	10025	58527	32744	43984	1.24805	0.0339983	0.096636	5.00996	2.3248	up
pme0278	C7H14N2O4	2,6-Diaminooimelic acid	Amino acids and derivatives	Amino acids and derivatives	583-93-7	3	69780	71857	61324	271440	274820	261090	1.31588	4.87128e-06	0.00107168	3.97786	1.99199	up
Lmhp001732	C14H18N2O3	L-Prolyl-L-Phenylalanine	Amino acids and derivatives	Amino acids and derivatives	13589-02-1	2	35788	30171	22427	99762	119060	128150	1.2857	0.00332512	0.034506	3.92564	1.97293	up
Zmzp000145	C9H20N2O2	Trimethyllysine	Amino acids and derivatives	Amino acids and derivatives	23284-33-5	2	732550	780150	894780	2693700	2953900	2228700	1.3015	0.0103159	0.057244	3.2716	1.70999	up
mws0282	C11H12N2O2	L-Tryptophan	Amino acids and derivatives	Amino acids and derivatives	73-22-3	1	596700	645610	808870	2568900	1376200	2160800	1.23234	0.0566941	0.127533	2.97677	1.57375	up
pme1086	C10H17N3O6S	Glutathione reduced form	Amino acids and derivatives	Amino acids and derivatives	70-18-8	1	376190	538590	495860	1200300	1229300	1624200	1.27106	0.0148949	0.0650176	2.87373	1.52293	up
Zmdp001857	C14H18N2O6	γ-Glutamyltyrosine	Amino acids and derivatives	Amino acids and derivatives	7432-23-7	3	47752	56985	58399	158050	163150	131580	1.29957	0.00557416	0.045758	2.77548	1.47274	up
mws0224	C5H11NO2S	DL-Methionine	Amino acids and derivatives	Amino acids and derivatives	59-51-8	3	289760	282600	315290	929810	846610	678740	1.29687	0.0179435	0.0714687	2.76591	1.46775	up
pme1210	C5H11NO2S	L-Methionine	Amino acids and derivatives	Amino acids and derivatives	63-68-3	1	436350	508190	478150	1575900	1243700	1097800	1.28831	0.0256516	0.0826703	2.75352	1.46128	up
mws1587	C6H13NO2	L-Norleucine*	Amino acids and derivatives	Amino acids and derivatives	327-57-1	1	5448300	5288800	6922600	16175000	17008000	15055000	1.29922	0.000194931	0.00982258	2.73153	1.44971	up
pme0122	C8H16N2O3	N6-Acetyl-L-lysine	Amino acids and derivatives	Amino acids and derivatives	692-04-6	3	88330	85413	87482	214370	340050	156980	1.19375	0.108939	0.197508	2.72332	1.44537	up
mws0258	C6H13NO2	L-Isoleucine*	Amino acids and derivatives	Amino acids and derivatives	73-32-5	1	5638100	5170800	7072900	14388000	16789000	15672000	1.29083	0.000513343	0.0165873	2.61993	1.38953	up
pmb2855	C11H20N2O8	L-Glutamine-O-glycoside	Amino acids and derivatives	Amino acids and derivatives	-	3	57561	51380	68928	112920	219640	124790	1.18224	0.106925	0.194732	2.57127	1.36248	up
pmb2857	C11H19NO9	L-Glutamic acid-O-glycoside	Amino acids and derivatives	Amino acids and derivatives	-	3	27052	29356	48336	62513	138770	58309	1.04473	0.181014	0.278969	2.47835	1.30938	up
pme2563	C8H14N2O5S	γ-Glu-Cys	Amino acids and derivatives	Amino acids and derivatives	636-58-8	3	5923.9	6741.7	2690.4	11684	8970.8	16348	1.0642	0.0578076	0.129245	2.40966	1.26883	up
mws0256	C5H11NO2	L-Valine	Amino acids and derivatives	Amino acids and derivatives	72-18-4	1	6773700	6605500	8024000	17182000	18181000	15767000	1.30217	0.000683007	0.0181718	2.3889	1.25634	up
mws0219	C4H7NO4	L-Aspartic Acid	Amino acids and derivatives	Amino acids and derivatives	56-84-8	1	748830	1003700	1128900	1973700	2950900	1728000	1.18567	0.067676	0.14635	2.30878	1.20713	up
pme0193	C5H10N2O3	L-Glutamine	Amino acids and derivatives	Amino acids and derivatives	56-85-9	1	1053000	1076400	1552100	3195200	2595200	2656900	1.25315	0.00343805	0.0351657	2.29453	1.1982	up
MWSmce706	C5H8N2O2	Cyclo(Ala-Gly)	Amino acids and derivatives	Amino acids and derivatives	4526-77-6	2	279120	273230	360670	697970	661730	733450	1.28836	0.000564418	0.01678	2.29256	1.19696	up
pme0026	C6H14N2O2	L-Lysine	Amino acids and derivatives	Amino acids and derivatives	56-87-1	1	1158300	1169900	1525300	3357800	2662200	2687900	1.27069	0.0078473	0.0524183	2.25974	1.17616	up
Lmhp002001	C14H20N2O3	L-Valyl-L-Phenylalanine	Amino acids and derivatives	Amino acids and derivatives	3918-92-1	3	78152	85246	130900	257920	183210	198720	1.19352	0.0179426	0.0714687	2.17416	1.12046	up
pme0008	C6H13N3O3	L-Citrulline	Amino acids and derivatives	Amino acids and derivatives	372-75-8	3	283750	333430	365470	664970	869830	587870	1.24214	0.037412	0.102626	2.16015	1.11113	up
Zmzn000113	C5H9NO4	L-threo-3-Methylaspartate	Amino acids and derivatives	Amino acids and derivatives	6061-13-8	1	471970	502940	502830	930480	1265400	983110	1.27749	0.0309683	0.0933515	2.15125	1.10518	up
mws0875	C5H10N2O3S	L-Cysteinyl-L-glycine	Amino acids and derivatives	Amino acids and derivatives	19246-18-5	2	13219	9589.4	5417.1	13912	21218	25014	1.02867	0.0621905	0.137093	2.13084	1.09142	up
Zmdp001647	C10H18N2O5	γ-Glutamyl-L-valine	Amino acids and derivatives	Amino acids and derivatives	-	3	90836	74577	139000	270410	190330	187280	1.15299	0.0311752	0.0933515	2.12875	1.09001	up
Zmdp002216	C11H20N2O5	L-γ-Glutamyl-L-leucine	Amino acids and derivatives	Amino acids and derivatives	2566-39-4	1	26823	40093	38543	81145	78175	62356	1.22516	0.00749904	0.0519779	2.10201	1.07177	up
mws5035	C15H22N2O3	L-Leucyl-L-phenylalanine	Amino acids and derivatives	Amino acids and derivatives	56217-82-4	3	109390	72691	198080	322940	223430	242960	1.04709	0.0491924	0.118135	2.0763	1.05402	up
pme0021	C9H11NO2	L-Phenylalanine	Amino acids and derivatives	Amino acids and derivatives	63-91-2	1	4035200	3697300	3699200	7563000	7606200	7746800	1.31456	9.38892e-05	0.00716294	2.0046	1.00332	up
MWS4471	C6H10N2O4	N-Alpha-Acetyl-L-Asparagine	Amino acids and derivatives	Amino acids and derivatives	4033-40-3	2	191790	177420	209220	77174	138390	62941	1.12505	0.0356849	0.0991246	0.481484	-1.05444	down
pme3472	C12H16O7	Arbutin	Phenolic acids	Phenolic acids	497-76-7	3	9	9	9	178840	346950	292640	1.31837	0.0314211	0.0933515	30312.2	14.8876	up
Lman004552	C21H22O9	Robustaside A;[6'-p-Coumarylarbutin]	Phenolic acids	Phenolic acids	148810-39-3	1	9	9	9	94509	118120	103450	1.31947	0.00424076	0.0402141	11706.6	13.515	up
MWSmce429	C8H8O3	2',6'-Dihydroxyacetophenone	Phenolic acids	Phenolic acids	699-83-2	3	9	9	9	39919	56674	53499	1.31904	0.0103873	0.057244	5558.96	12.4406	up
Lmbn005172	C9H10O3	2,6-Dimethoxybenzaldehyde	Phenolic acids	Phenolic acids	3392-97-0	3	9	9	9	26694	20696	37584	1.31832	0.0291464	0.090535	3147.19	11.6198	up
Zmhn002643	C20H22O9	4-O-(6'-O-Glucosyl-4''-hydroxybenzoyl)-4-hydroxybenzyl alcohol	Phenolic acids	Phenolic acids	-	2	9	9	9	15176	19153	25066	1.31839	0.0204356	0.0759431	2199.81	11.1032	up
Lmhn002140	C14H14O9	Feruloyltartaric acid (Fertaric acid)	Phenolic acids	Phenolic acids	-	3	9	9	9	13648	18986	17806	1.31897	0.00915392	0.0541396	1868.15	10.8674	up
Cmyp007259	C20H22O9	Poliothrysoside; Nigracin	Phenolic acids	Phenolic acids	18463-25-7	3	9	9	9	19545	10966	17297	1.31842	0.0250315	0.0824612	1770.67	10.7901	up
pmn001547	C27H26O15	3-Hydroxy-5-Methylphenol-1-O-(6'-Digalloyl)Glucoside	Phenolic acids	Phenolic acids	-	3	9	9	9	19532	10232	14347	1.31833	0.0319287	0.0933515	1633.74	10.674	up
MWSmce637	C9H10O3	Methyl anisate	Phenolic acids	Phenolic acids	121-98-2	3	9	9	9	9553	11195	8822.5	1.31943	0.00503638	0.0443014	1095.2	10.097	up
mws0014	C10H10O4	Ferulic acid*	Phenolic acids	Phenolic acids	537-98-4	3	9	9	9	5916.2	3930.2	7122	1.31768	0.0260938	0.0836826	628.459	9.29568	up
MWS3149	C8H8O3	3-Methoxybenzoic acid*	Phenolic acids	Phenolic acids	586-38-9	2	8779.1	2642.6	8474	59618	32177	57572	1.21873	0.0339979	0.096636	7.5075	2.90833	up
pmb3072	C22H26O12	3-O-p-Coumaroylshikimic acid-O-glucoside*	Phenolic acids	Phenolic acids	-	2	8101	11552	8702.8	78077	58643	36972	1.27475	0.0540683	0.124425	6.12545	2.61482	up
pmn001468	C19H26O13	Sibiricose A3	Phenolic acids	Phenolic acids	139726-39-9	2	45701	24959	36911	246450	179790	231310	1.28963	0.00767618	0.0519779	6.11271	2.61181	up
MWSmce574	C8H10O3	3,5-Dimethoxyphenol	Phenolic acids	Phenolic acids	500-99-2	3	5040.8	5062	7177.4	36355	23200	42443	1.28229	0.0363662	0.10051	5.90259	2.56135	up
pmn001521	C20H22O11	3-Hydroxy-5-Methylphenol-1-O-(6'-Galloyl)Glucoside	Phenolic acids	Phenolic acids	-	1	26483	52885	41502	203150	201160	301370	1.2725	0.0228963	0.0798277	5.83834	2.54556	up
Lmqp008175	C10H10O2	Methyl Cinnamate	Phenolic acids	Phenolic acids	103-26-4	3	15972	14205	15907	76188	82584	71605	1.31669	0.00204703	0.0304289	4.99907	2.32166	up
pmn001414	C25H28O8	Suffruticoside D	Phenolic acids	Phenolic acids	145898-97-1	3	612	4348.8	4529	13147	17234	14975	1.07755	0.00240074	0.0325192	4.77945	2.25684	up
Zmhn003985	C24H20O10	Sclerophynin A	Phenolic acids	Phenolic acids	-	1	6301000	6054700	4954500	28902000	13711000	27066000	1.23793	0.0666163	0.144532	4.02531	2.0091	up
mws0444	C7H7NO3	3-Aminosalicylic acid	Phenolic acids	Phenolic acids	570-23-0	3	16504	14386	20386	95413	35105	59628	1.18677	0.116823	0.206932	3.70828	1.89075	up
Jmwn002172	C14H20O8	3,4-dihydroxyphenylethanol-β-D-glucopyranoside	Phenolic acids	Phenolic acids	-	2	106780	110230	128470	472280	417910	358890	1.30608	0.00932811	0.0545794	3.61549	1.85419	up
pme0241	C7H6O2	Benzoic acid	Phenolic acids	Phenolic acids	65-85-0	3	70354	71549	74464	377050	242300	148320	1.20666	0.10941	0.19762	3.548	1.82701	up
pmn001511	C13H18O7	3-Hydroxy-5-Methylphenol-1-O-Glucoside	Phenolic acids	Phenolic acids	-	3	9143	8110.5	14768	26815	36207	43463	1.23303	0.0223414	0.0787678	3.32542	1.73354	up
Lmhn002629	C11H10O7	Benzoyltartaric acid	Phenolic acids	Phenolic acids	-	3	6302.5	5140.5	4487	21265	18593	12209	1.25404	0.0418018	0.107939	3.26849	1.70862	up
Lmyn003835	C14H10O7	4-(3,4,5-Trihydroxybenzoxy)benzoic acid	Phenolic acids	Phenolic acids	-	3	80758	104910	112470	299910	308510	364070	1.29416	0.00253003	0.0325192	3.26188	1.7057	up
MWSmce712	C10H12O2	Ethyl phenylacetate	Phenolic acids	Phenolic acids	101-97-3	2	131100	161410	162500	480260	515090	469920	1.30897	6.77965e-05	0.00716294	3.2203	1.6872	up
pmn001528	C28H18O17	Tetragallic Acid(3''-O-galloyl-4''-O-galloyl-4-O-galloyl-galloyl acid)	Phenolic acids	Phenolic acids	-	3	27062	27862	12764	82428	64404	68565	1.20743	0.00266066	0.0325192	3.1822	1.67003	up
mws1195	C10H10O3	p-Coumaric acid methyl ester	Phenolic acids	Phenolic acids	3943-97-3	1	556360	534660	546630	1667100	1714700	1432900	1.31297	0.00647595	0.0480092	2.94001	1.55582	up
MWSslk006	C10H12O4	Ethyl Vanillate	Phenolic acids	Phenolic acids	617-05-0	3	6990.4	8211.5	13662	28268	29276	26150	1.23924	0.00514885	0.0445963	2.89961	1.53586	up
Lmhn002321	C21H18O12	Vnilloylcaffeoyltartaric acid	Phenolic acids	Phenolic acids	-	3	9140.8	8400.8	13804	32732	21354	35033	1.21977	0.0314154	0.0933515	2.84311	1.50747	up
Lmsn000363	C16H22O7	Raspberryketone glucoside	Phenolic acids	Phenolic acids	38963-94-9	1	2272500	2677200	3480400	8383200	6735400	8443600	1.27241	0.00304728	0.0325438	2.79501	1.48285	up
Zmhn001358	C13H16O8	4-O-Glucosyl-4-hydroxybenzoic acid	Phenolic acids	Phenolic acids	-	2	1681700	1499800	1407100	3964400	3560000	5280600	1.27784	0.0315858	0.0933515	2.79061	1.48058	up
MWS1734	C8H8O3	Anisic acid*	Phenolic acids	Phenolic acids	100-09-4	2	99239	128600	125590	320670	351140	285280	1.29338	0.00281076	0.0325438	2.70801	1.43723	up
pmb2871	C13H16O9	1-O-Gentisoyl-D-glucoside*	Phenolic acids	Phenolic acids	23445-11-6	1	6347000	7098600	5811600	17626000	16720000	15120000	1.30437	0.00122501	0.0237005	2.5687	1.36104	up
pmn001367	C13H16O9	Protocatechuic acid-4-O-glucoside*	Phenolic acids	Phenolic acids	-	1	7368800	8643500	6738200	21299000	17751000	18266000	1.29468	0.00278143	0.0325438	2.51933	1.33304	up
MWSmce538	C11H14O5	3,4,5-Trimethoxybenzoic acid methyl ester	Phenolic acids	Phenolic acids	1916-07-0	3	72265	63444	91069	175260	207670	175650	1.27692	0.00161532	0.0261316	2.46311	1.30048	up
pmn001558	C21H20O10	Cimicifugic acid E	Phenolic acids	Phenolic acids	219986-67-1	3	14361	9878	7885.4	25511	24388	25949	1.22633	0.0129812	0.0614452	2.36107	1.23944	up
MWSmce040	C8H8O3	Isovanillin	Phenolic acids	Phenolic acids	621-59-0	3	23776	28227	29499	73028	51770	67568	1.26914	0.0222037	0.0785339	2.36026	1.23895	up
Lmrn001951	C9H10O4	(S)-2-Hydroxy-3-(4-Hydroxyphenyl)Propanoic Acid	Phenolic acids	Phenolic acids	23508-35-2	3	14242	11084	5463.5	25049	18667	27121	1.08489	0.020956	0.0773542	2.30069	1.20206	up
Hmbp006861	C23H24O9	1,2-O-Diferuloylglycerol	Phenolic acids	Phenolic acids	-	3	3970.7	4067.9	3034.6	8537.6	10174	5561.6	1.1665	0.075149	0.156458	2.19207	1.13229	up
Lmbp002309	C17H22O9	Sinapaldehyde-4-O-Glucoside	Phenolic acids	Phenolic acids	154461-65-1	3	19218	15154	17380	35720	45038	30525	1.24652	0.0350491	0.0981019	2.15031	1.10455	up
Hmbp001276	C8H8O4	Gallacetophenone	Phenolic acids	Phenolic acids	528-21-2	2	187950	260450	269890	663940	513640	352820	1.1416	0.0848659	0.169117	2.13062	1.09127	up
mws2120	C13H8O8	Brevifolin carboxylic acid	Phenolic acids	Phenolic acids	18490-95-4	1	31504	37708	45206	99068	76106	60138	1.18445	0.0574654	0.128741	2.0566	1.04026	up
mws0749	C7H6O3	4-Hydroxybenzoic acid	Phenolic acids	Phenolic acids	99-96-7	3	270640	227330	252110	644630	359010	526820	1.17314	0.0850787	0.169234	2.0404	1.02885	up
mws1150	C35H46O20	Echinacoside	Phenolic acids	Phenolic acids	82854-37-3	3	28609	25045	28573	18984	11348	8913.5	1.13841	0.0292524	0.090535	0.477282	-1.06708	down
pmn001419	C15H18O8	1-O-[(E)-p-Cumaroyl]-D-glucose*	Phenolic acids	Phenolic acids	-	1	4884200	4551800	4633800	2502000	1548000	2578500	1.21223	0.0118649	0.059656	0.471115	-1.08585	down
MWSslk149	C8H8O4	5-Methoxysalicylic acid	Phenolic acids	Phenolic acids	2612-02-4	3	182250	175240	120860	72820	65227	86203	1.22242	0.0385845	0.104797	0.468799	-1.09296	down
MWSmce632	C10H10O4	Vanillin acetate	Phenolic acids	Phenolic acids	881-68-5	3	43685	33782	26783	25945	11043	11383	1.04965	0.0550071	0.125016	0.46399	-1.10783	down
pmb0108	C19H18O8	Feruloyl syringic acid	Phenolic acids	Phenolic acids	-	3	49793	47514	60084	19619	28807	23661	1.25226	0.00547944	0.0455921	0.458012	-1.12654	down
Zmhn002301	C15H18O8	p-Coumaric acid-4-O-glucoside*	Phenolic acids	Phenolic acids	117405-48-8	1	6169000	5396400	5730500	3068200	1683700	2913500	1.19626	0.00748245	0.0519779	0.443192	-1.174	down
MWS2070	C10H12O3	Propyl 4-hydroxybenzoate	Phenolic acids	Phenolic acids	94-13-3	3	6503.4	4667.2	7018.6	2418.5	2789.6	2316.3	1.25763	0.0336979	0.0962797	0.413674	-1.27343	down
pma6460	C16H18O8	4-O-p-Coumaroylquinic acid*	Phenolic acids	Phenolic acids	32451-86-8	2	1018900	956910	1193600	447220	247440	598690	1.15052	0.00974654	0.0561319	0.408073	-1.2931	down
mws0628	C7H6O2	4-Hydroxybenzaldehyde	Phenolic acids	Phenolic acids	123-08-0	3	10826	15154	24064	5933.2	7911	4610.2	1.14107	0.106535	0.194613	0.368763	-1.43923	down
pmb3074	C16H18O8	5-O-p-Coumaroylquinic acid*	Phenolic acids	Phenolic acids	1899-30-5	2	2989100	3595700	3801800	1668400	715200	1261900	1.19101	0.00384129	0.037727	0.350981	-1.51053	down
Hmsn002272	C15H20O8	Demethyl coniferin	Phenolic acids	Phenolic acids	-	2	125630	102450	111340	39000	20705	56539	1.17085	0.00612201	0.0464428	0.342478	-1.54592	down
mws0093	C10H12O3	Coniferyl alcohol	Phenolic acids	Phenolic acids	458-35-5	3	34680	24891	42299	12068	8734	11469	1.25345	0.0393964	0.105956	0.316786	-1.65842	down
pmn001421	C16H18O8	3-O-p-Coumaroylquinic acid*	Phenolic acids	Phenolic acids	87099-71-6	2	3958400	3672600	3789800	1476400	528070	1370200	1.17669	0.00842409	0.0530138	0.295485	-1.75885	down
MWSslk066	C8H8O4	3-Hydroxy-4-methoxybenzoic acid	Phenolic acids	Phenolic acids	645-08-9	3	2155700	2980400	2026100	897260	594210	623200	1.26658	0.0217058	0.0779624	0.295254	-1.75997	down
MA10002917	C6H4N2O5	2,4-Dinitrophenol	Phenolic acids	Phenolic acids	51-28-5	3	155180	108040	97654	38784	24624	32037	1.26655	0.0322984	0.0933515	0.264483	-1.91875	down
Lmhn002895	C23H20O12	Feruloylcaffeoyltartaric acid	Phenolic acids	Phenolic acids	-	3	7310.2	11495	10485	9	9	3602.2	1.03221	0.00798036	0.0524183	0.123598	-3.01628	down
pmn001384	C25H24O12	Isochlorogenic acid C*	Phenolic acids	Phenolic acids	57378-72-0	3	3141	2484.5	4354.8	9	9	9	1.31741	0.0261989	0.0837757	0.00270533	-8.52998	down
MWS1848	C8H8O2	Phenyl acetate	Phenolic acids	Phenolic acids	122-79-2	3	13476	21027	5808	9	9	9	1.31293	0.0924436	0.17648	0.000669792	-10.544	down
pme1266	C6H6N4O2	3-Methylxanthine	Nucleotides and derivatives	Nucleotides and derivatives	1076-22-8	3	9	9	9	6132.9	6098.6	2781.5	1.31563	0.0461091	0.112962	556.037	9.11904	up
mws0724	C10H13N5O6	8-Hydroxyguanosine	Nucleotides and derivatives	Nucleotides and derivatives	3868-31-3	3	3134.2	2584.9	1936.1	10247	14715	5866	1.20441	0.0915885	0.175824	4.02707	2.00973	up
MWS5173	C4H5N3O	Isocytosine*	Nucleotides and derivatives	Nucleotides and derivatives	108-53-2	1	28401	26918	30157	100490	112240	54768	1.22286	0.0738848	0.155398	3.12951	1.64594	up
mws0847	C6H7N5	1-Methyladenine	Nucleotides and derivatives	Nucleotides and derivatives	5142-22-3	1	9160	12860	12343	35351	32526	26188	1.27371	0.00911342	0.0541396	2.73739	1.4528	up
pme3337	C14H17N5O8	Succinyladenosine	Nucleotides and derivatives	Nucleotides and derivatives	4542-23-8	1	134150	138700	163880	397280	382750	361280	1.30785	8.11142e-05	0.00716294	2.61331	1.38588	up
pme0256	C5H4N4O2	Xanthine	Nucleotides and derivatives	Nucleotides and derivatives	69-89-6	3	28150	18653	20545	51935	58274	62806	1.26824	0.00122935	0.0237005	2.56897	1.36119	up
mws0663	C7H8N4O2	1,7-Dimethylxanthine	Nucleotides and derivatives	Nucleotides and derivatives	611-59-6	3	3951.5	1983.2	3954	4522.8	9215.2	9775.8	1.03411	0.0975175	0.182121	2.37785	1.24965	up
pmb2507	C5H11O7P	2-Deoxyribose-1-phosphate	Nucleotides and derivatives	Nucleotides and derivatives	17210-42-3	1	87224	64815	146940	194900	343530	142340	1.00064	0.157547	0.25409	2.27698	1.18712	up
pme1178	C10H13N5O5	Guanosine	Nucleotides and derivatives	Nucleotides and derivatives	118-00-3	1	3056300	2549100	3730800	5916800	7490400	6785000	1.2522	0.0040253	0.0388406	2.16279	1.11289	up
mws0884	C10H12N5O6P	Cyclic 3',5'-Adenylic acid	Nucleotides and derivatives	Nucleotides and derivatives	60-92-4	1	6296.9	3907.9	4005.7	13058	6704.8	9747.4	1.08969	0.0925717	0.17648	2.07665	1.05426	up
MWSmce613	C14H26N4O11P2	Citicoline	Nucleotides and derivatives	Nucleotides and derivatives	987-78-0	3	4530.9	2800.1	2712.2	4712.8	8993.1	6898.9	1.07619	0.0862307	0.169894	2.05162	1.03676	up
pmc0274	C6H6N4S	6-Methylmercaptopurine	Nucleotides and derivatives	Nucleotides and derivatives	50-66-8	1	4329700	3907900	4127800	8278600	8207200	8722500	1.3131	5.1081e-05	0.00716294	2.03862	1.02759	up
pme1119	C10H12N4O5	Inosine	Nucleotides and derivatives	Nucleotides and derivatives	58-63-9	3	830350	830580	705230	277270	324800	335060	1.30214	0.00287408	0.0325438	0.396055	-1.33623	down
MWSmce668	C10H16N5O13P3	ATP; Adenosine 5'-Triphosphate	Nucleotides and derivatives	Nucleotides and derivatives	56-65-5	1	52189	63987	50678	28549	7939.1	18952	1.11525	0.00926195	0.0544821	0.332267	-1.58958	down
pmc0066	C10H13N4O7P	2'-Deoxyinosine-5'-monophosphate	Nucleotides and derivatives	Nucleotides and derivatives	3393-18-8	1	1646000	2213300	1731000	477790	350520	431940	1.29994	0.011877	0.059656	0.225435	-2.14922	down
Xmyp004945	C33H40O20	Kaempferol-3-O-(6''-Rhamnosyl-2''-Glucosyl)Glucoside (Camelliaside A)	Flavonoids	Flavonoid	135095-52-2	2	9	9	9	36267	51124	28387	1.31864	0.0285739	0.0898035	4288.07	12.0661	up
Lmsp003161	C33H40O20	Kaempferol-3-O-sophoroside-7-O-rhamnoside	Flavonoids	Flavonols	-	2	9	9	9	29448	21375	20052	1.31937	0.0151112	0.0651855	2625	11.3581	up
Hmmn003659	C25H26O14	Limocitrin-7-O-(6''-Acetyl)glucoside	Flavonoids	Flavonols	-	2	9	9	9	20129	10878	18716	1.31809	0.0288681	0.0902129	1841.59	10.8467	up
Hmcp001369	C34H42O22	Limocitrin-3-O-sophoroside-7-O-arabinoside	Flavonoids	Flavonoid	-	2	9	9	9	9301.5	12889	7671.2	1.31849	0.0231839	0.0801917	1105.99	10.1111	up
Lmfn005487	C15H10O9S	Quercetin-3-O-Sulfonate	Flavonoids	Flavonols	60889-05-6	2	9	9	9	7720.3	4353.4	9411.1	1.31649	0.0405817	0.106862	795.733	9.63614	up
Hmgp001916	C29H34O18	3,3',5,7-Tetrahydroxy-4',6-Dimethoxyflavone-7-O-Gentiobioside; (Laciniatin-7-O-Gentiobioside)	Flavonoids	Flavonols	-	2	25712	22410	32112	3534400	2924200	3680900	1.31811	0.00473621	0.0423564	126.374	6.98156	up
pme3391	C22H23O12+	Petunidin-3-O-glucoside	Flavonoids	Anthocyanins	6988-81-4	3	37581	28991	15450	3900600	2558900	3226200	1.31009	0.0143053	0.0637077	118.087	6.8837	up
Lmsp004749	C29H34O17	Syringetin-3-O-rutinoside	Flavonoids	Flavonoid	-	2	87464	60300	66132	8148300	8169500	7183800	1.3181	0.00173905	0.027724	109.874	6.77971	up
Hmcp001489	C34H42O22	Isorhamnetin-3-O-(2''-O-glucosyl)galactoside-7-O-glucoside	Flavonoids	Flavonols	-	2	18016	14674	14953	1951500	1335000	1680700	1.31793	0.0116277	0.0592153	104.259	6.70402	up
Hmjp002999	C28H32O16	Isorhamnetin-3-O-rutinoside (Narcissin)	Flavonoids	Flavonoid	604-80-8	3	3773	7555.8	9	314950	295370	309990	1.08271	7.83402e-05	0.00716294	81.1718	6.34291	up
Hmcp001636	C23H24O13	Limocitrin-7-O-glucoside	Flavonoids	Flavonoid	-	1	7719.5	7195.5	5328.8	595850	370780	586530	1.31447	0.0200719	0.0753554	76.7227	6.26158	up
pmb0716	C29H34O17	Tricin-4'-O-glucoside-7-O-glucoside	Flavonoids	Flavonoid	-	3	9	9	4078.8	76904	117660	81395	1.14887	0.0187613	0.072667	67.3596	6.07381	up
Zmjp004875	C17H14O8	5,6,3′,4′-Tetrahydroxy-3,7-dimethoxyflavone	Flavonoids	Flavonoid	-	1	4464.5	9	9	64126	32672	50045	1.11126	0.0320101	0.0933515	32.7592	5.03383	up
pmb0565	C23H24O13	Syringetin-3-O-glucoside	Flavonoids	Flavonoid	40039-49-4	3	3148.9	2870.9	751.71	42480	65876	43645	1.26379	0.0229323	0.0798277	22.4471	4.48846	up
Zmjp004852	C23H24O13	5,6,3′,4′-Tetrahydroxy-3,7-dimethoxyflavone-6-O-glucoside	Flavonoids	Flavonoid	-	2	190080	223060	147660	4370100	4391000	2916300	1.3106	0.0167576	0.0685256	20.8228	4.38009	up
Hmcp001579	C29H34O18	Limocitrin-3-O-sophoroside	Flavonoids	Flavonoid	-	1	41490	45638	20283	581860	706460	474860	1.29415	0.0134494	0.0624157	16.4153	4.03697	up
Lmyp004052	C30H26O14	Quercetin-3-O-(6''-p-Coumaroyl)galactoside*	Flavonoids	Flavonols	-	1	3717.7	7675.5	4276.9	80426	65515	64941	1.29978	0.00411076	0.0393203	13.4576	3.75035	up
Lmfn004093	C21H24O10	Phloretin-4'-O-glucoside (Trilobatin)	Flavonoids	Chalcones	4192-90-9	3	6466	14317	9626.1	145090	101940	148130	1.29417	0.013155	0.0617615	12.9948	3.69986	up
Hmcp001509	C33H40O21	Isorhamnetin-3-O-(2''-O-xylosyl)glucoside-7-O-glucoside	Flavonoids	Flavonols	-	3	9	8599	9	38293	35380	30142	1.04502	0.00120141	0.0237005	12.0477	3.59069	up
pmn001583	C27H30O16	Quercetin-3-O-robinobioside*	Flavonoids	Flavonols	52525-35-6	3	52392	37236	17359	379120	398610	510550	1.2747	0.00770219	0.0519779	12.0415	3.58994	up
pmb0736	C23H24O12	Tricin-7-O-Glucoside	Flavonoids	Flavonoid	32769-01-0	3	3215.2	3156.2	2698.8	32350	31313	25655	1.31576	0.00575549	0.0457798	9.84741	3.29974	up
Lmpn006208	C22H22O11	8-Methoxykaempferol-7-O-rhamnoside	Flavonoids	Flavonols	-	3	67299	60571	63303	618760	504000	479960	1.31633	0.00808093	0.0524183	8.38361	3.06757	up
pmb0711	C27H30O16	Quercetin-7-O-rutinoside*	Flavonoids	Flavonols	147714-62-3	3	14915	21711	13153	129140	155720	131290	1.30412	0.00259327	0.0325192	8.35995	3.06349	up
Lmdp004267	C30H26O14	Quercetin-3-O-(6''-p-Coumaroyl)glucoside*	Flavonoids	Flavonols	-	1	7426.2	9188.2	8195.5	52005	59633	53839	1.3154	0.00159552	0.0261316	6.6698	2.73764	up
Zmhn002912	C27H32O15	Viscumneoside III(Homoeriodictyol-7-O-Apiosyl-(1-2)-Glucopyranoside)	Flavonoids	Flavonoid	118985-27-6	2	9	2055.4	9	4705.8	3213.9	4944.3	1.01004	0.0160634	0.0667701	6.2043	2.63327	up
Lmsp004166	C27H30O16	Quercetin-3-O-glucoside-7-O-rhamnoside	Flavonoids	Flavonols	-	3	31448	24919	23424	150630	160990	146070	1.31195	0.000103745	0.00716294	5.73611	2.52007	up
Hmmp002121	C23H16O11	Isorhamnetin-3-O-gallate	Flavonoids	Flavonols	-	3	47882	78232	115550	568640	358830	401040	1.25454	0.0221696	0.0785339	5.49734	2.45873	up
Lmmp003091	C27H30O16	Quercetin-3-O-(4''-O-glucosyl)rhamnoside	Flavonoids	Flavonols	59262-54-3	3	23440	27375	24989	138060	105320	164900	1.30173	0.0229132	0.0798277	5.386	2.42921	up
Lmmp002755	C33H40O21	Quercetin-7-O-rutinoside-4'-O-glucoside	Flavonoids	Flavonols	-	3	3255.5	3255	3298	18097	14888	19132	1.31426	0.00810101	0.0524183	5.31345	2.40965	up
Lmyp004318	C30H26O13	Kaempferol-3-O-(6''-p-Coumaroyl)galactoside*	Flavonoids	Flavonoid	-	1	19444	24849	23660	110380	117000	113680	1.31366	4.384e-06	0.00107168	5.01906	2.32742	up
Lmmp006709	C30H26O12	Kaempferol-3-O-(4''-p-coumaroyl)rhamnoside*	Flavonoids	Flavonols	-	3	48889	62833	63245	241020	273360	246630	1.30921	0.000527779	0.0165873	4.34945	2.12083	up
Lmyp004407	C30H26O13	Kaempferol-3-O-(2''-p-Coumaroyl)galactoside*	Flavonoids	Flavonoid	-	1	19466	24855	34978	114390	116420	101800	1.28447	0.000196452	0.00982258	4.19438	2.06846	up
Lmlp007435	C30H28O12	Isosalipurposide-6''-O-p-coumaric acid	Flavonoids	Chalcones	-	1	24405	27237	33528	138800	119560	87869	1.28683	0.0248133	0.0824611	4.06515	2.02331	up
mws1290	C30H26O13	Kaempferol-3-O-(6''-p-Coumaroyl)glucoside (Tiliroside)*	Flavonoids	Flavonols	20316-62-5	1	132250	171280	143900	605600	474430	605250	1.30152	0.00766481	0.0519779	3.76658	1.91325	up
mws0054	C15H14O6	Catechin*	Flavonoids	Flavanols	154-23-4	2	362820	403060	467130	1415900	1371900	1792800	1.30051	0.010956	0.0584878	3.71497	1.89335	up
mws0791	C28H34O14	Poncirin (Isosakuranetin-7-O-neohesperidoside)	Flavonoids	Dihydroflavone	14941-08-3	3	119390	125460	171360	515920	410450	577940	1.2853	0.01117	0.0584878	3.61431	1.85372	up
Hmjn004446	C30H26O13	Luteolin-7-O-(6''-caffeoyl)rhamnoside	Flavonoids	Flavonoid	-	1	48586	55847	57138	221260	142630	218590	1.28344	0.0309968	0.0933515	3.6051	1.85004	up
Xmyn005865	C38H40O17	Kaempferol-3-O-(6''-p-coumaroyl)glucosyl-(1→2)-rhamnoside	Flavonoids	Flavonoid	-	3	3107	3718	3024.8	9144.5	8560.2	16782	1.23516	0.0891804	0.172708	3.50126	1.80787	up
Lmtp004722	C16H12O8	Mearnsetin	Flavonoids	Flavonoid	16805-10-0	3	49434	84331	84630	198650	274220	291350	1.24873	0.0135206	0.0624157	3.49926	1.80705	up
Lmmp002334	C33H40O21	Quercetin-3-O-rutinoside-7-O-glucoside	Flavonoids	Flavonols	-	3	6963.5	7379	10432	32903	28020	23795	1.28129	0.00861808	0.0532803	3.41956	1.77381	up
Hmcp003223	C17H14O8	Limocitrin (5,7,4'-trihydroxy-8,3'-dimethoxyflavone)	Flavonoids	Flavonoid	489-33-8	1	143600	126750	144350	418360	450200	419670	1.31496	0.000114212	0.00716294	3.10641	1.63525	up
Lmnp002448	C28H32O17	5,7,3',4'-Tetrahydroxy-6-methoxyflavone-8-C-[glucosyl-(1-2)]-glucoside	Flavonoids	Flavonoid carbonoside	-	3	228340	123850	187500	564730	426950	431510	1.22437	0.0082122	0.052827	2.63705	1.39893	up
Lmjp002867	C27H30O15	Kaempferol-3-O-neohesperidoside	Flavonoids	Flavonols	32602-81-6	3	49620	85127	93961	218740	277260	97212	1.0178	0.141827	0.234602	2.59375	1.37504	up
mws0066	C16H12O7	Isorhamnetin	Flavonoids	Flavonols	480-19-3	1	192300	139050	190750	560800	264500	495990	1.14616	0.0925106	0.17648	2.53072	1.33955	up
Hmcp001578	C28H32O17	Isorhamnetin-3,7-O-diglucoside	Flavonoids	Flavonols	6758-51-6	1	993560	1031700	1063500	2519900	2552100	2727100	1.31637	0.000710352	0.0181718	2.52499	1.33628	up
Hmcp001598	C27H30O16	Isorhamnetin-3-O-(2''-O-xylosyl)glucoside	Flavonoids	Flavonols	-	3	263520	218020	328210	590150	631290	798390	1.25453	0.0114386	0.0590728	2.49439	1.31869	up
mws1454	C23H26O11	Persicoside	Flavonoids	Dihydroflavone	28978-03-2	3	118700	117590	212590	407500	426230	249770	1.14445	0.0427589	0.108386	2.41379	1.2713	up
pme0460	C15H14O6	Epicatechin*	Flavonoids	Flavanols	490-46-0	2	1078100	1082300	974360	2133500	2620600	2716300	1.29414	0.0127365	0.0611797	2.38309	1.25283	up
Lmsp002982	C33H40O21	Quercetin-3-O-sophoroside-7-O-rhamnoside	Flavonoids	Flavonols	-	3	11902	14094	6218.8	36532	20974	18856	1.06386	0.10296	0.189391	2.3704	1.24513	up
Lmsp004035	C45H52O25	Isorhamnetin-3-O-(6''-O-sinnapoyl)sophoroside-7-O-rhamnoside	Flavonoids	Flavonols	-	3	1705.5	2558.2	1691	2522.2	5841.8	5073	1.04488	0.121682	0.210016	2.25654	1.17411	up
Hmcp002539	C22H22O11	Isorhamnetin-3-O-rhamnoside	Flavonoids	Flavonols	-	3	361290	381220	348040	719600	728640	786600	1.31129	0.000699115	0.0181718	2.04928	1.03512	up
mws1179	C21H22O10	Naringenin-7-O-glucoside (Prunin)*	Flavonoids	Dihydroflavone	529-55-5	1	1694800	1641500	2304900	4169700	3897900	3379100	1.24892	0.00363596	0.0363596	2.02913	1.02086	up
pmn001642	C23H20O13	Kaempferol-3-O-(2''-O-acetyl)glucuronide	Flavonoids	Flavonols	-	3	106280	113180	94307	59239	38875	58061	1.21926	0.00402315	0.0388406	0.497742	-1.00653	down
Lmtp004044	C26H28O16	Quercetin-3-O-apiosyl(1→2)galactoside	Flavonoids	Flavonols	-	3	18158	22875	29174	6301.8	14208	14240	1.02986	0.0481385	0.116124	0.494962	-1.01461	down
Hmqp003184	C29H30O18	Luteolin-7-O-(6''-malonyl)glucoside-5-O-arabinoside	Flavonoids	Flavonoid	-	3	50561	75931	85893	50630	24712	28165	1.06032	0.0560652	0.126377	0.487356	-1.03695	down
mws1068	C15H10O6	Kaempferol (3,5,7,4'-Tetrahydroxyflavone)	Flavonoids	Flavonols	520-18-3	1	482190	425810	525560	291600	142130	259590	1.12858	0.0148876	0.0650176	0.483635	-1.04801	down
pmb3012	C22H22O11	Chrysoeriol-7-O-glucoside	Flavonoids	Flavonoid	19993-32-9	3	29905	18014	26841	17190	9448.8	8668.5	1.08501	0.0463755	0.113362	0.472275	-1.0823	down
Xmyp005599	C27H30O16	Kaempferol-3-O-galactoside-4'-O-glucoside	Flavonoids	Flavonoid	-	3	1750400	1470900	1272400	615140	705650	754420	1.27074	0.021242	0.0778872	0.461804	-1.11465	down
pmb0639	C33H40O20	Apigenin-8-C-glucoside-7-O-Sophoroside	Flavonoids	Flavonoid carbonoside	-	3	88948	64236	110160	45084	20241	56252	1.0126	0.0525703	0.122435	0.461666	-1.11508	down
Lmyn001269	C27H30O16	Kaempferol-3-O-sophoroside	Flavonoids	Flavonoid	19895-95-5	2	1379200	1432000	1199200	641950	439220	700450	1.23805	0.00229027	0.0325192	0.44425	-1.17056	down
Lmmn003398	C23H22O12	Kaempferol-3-O-(6''-acetyl)glucoside*	Flavonoids	Flavonols	-	1	1841100	1934400	2008400	795740	854170	918060	1.3112	0.000107253	0.00716294	0.443986	-1.17141	down
Lmnp002584	C28H32O16	Hispidulin-8-C-(2''-O-glucosyl)glucoside	Flavonoids	Flavonoid carbonoside	-	3	9718600	5899800	9272600	2842000	3152100	5004500	1.14745	0.0410748	0.107371	0.441871	-1.1783	down
pmp000001	C16H12O6	Hispidulin (5,7,4'-Trihydroxy-6-methoxyflavone)*	Flavonoids	Flavonoid	1447-88-7	3	18787	11296	8183.4	3209.1	5909.7	7773.9	1.00319	0.138675	0.232219	0.44145	-1.17968	down
Hmcp001947	C31H34O19	Isorhamnetin-3-O-(6''-malonylglucoside)-7-O-rhamnoside	Flavonoids	Flavonols	-	1	8260000	8655900	5509500	3177000	3771000	2831200	1.22405	0.0425745	0.108386	0.436077	-1.19735	down
pmb2976	C33H40O20	Chrysoeriol-8-C-arabinoside-7-O-Sophoroside	Flavonoids	Flavonoid	-	3	1576900	1558300	1618300	666510	618750	787210	1.30108	0.00124966	0.0237005	0.435988	-1.19764	down
Hmln002189	C24H22O15	Quercetin-3-O-(6''-malonyl)galactoside	Flavonoids	Flavonols	-	2	10088000	7838400	7796000	4414300	2829800	3850800	1.23706	0.00908881	0.0541396	0.431332	-1.21313	down
mws0044	C15H12O7	Dihydroquercetin(Taxifolin)	Flavonoids	Dihydroflavonol	480-18-2	3	122080	138200	168230	63066	64937	54376	1.27716	0.0212136	0.0778872	0.425612	-1.23239	down
Zmcp003989	C27H30O15	Kaempferol-3-O-rhamnosyl(1→2)glucoside	Flavonoids	Flavonoid	-	1	24949000	26667000	30463000	9656300	11629000	13282000	1.2812	0.00233827	0.0325192	0.421147	-1.24761	down
Lmtn002796	C21H22O11	Aromadendrin-7-O-glucoside	Flavonoids	Flavonoid	28189-90-4	1	10754000	9954300	9716900	4860200	3323600	4247300	1.27768	0.000686432	0.0181718	0.408579	-1.29131	down
Lmmp004151	C38H36O22	Luteolin-7-O-glucuronide-(2→1)-(2''-Sinapoyl)glucuronide	Flavonoids	Flavonoid	-	3	29132	36296	32334	20977	6471	11442	1.09244	0.0272645	0.0866198	0.397803	-1.32987	down
pme1605	C27H30O15	Kaempferol-3-O-robinobioside(Biorobin)	Flavonoids	Flavonols	17297-56-2	3	21142000	21589000	21286000	7185700	7811700	10206000	1.2894	0.00435889	0.0404381	0.393699	-1.34484	down
mws1519	C27H32O15	Eriodictyol-7-O-Rutinoside (Eriocitrin)	Flavonoids	Dihydroflavone	13463-28-0	3	116270	110160	100500	43770	46667	35354	1.29448	0.000472937	0.0163703	0.384764	-1.37795	down
Zmjp003291	C27H30O15	"Vitexin-2""-O-galactoside"	Flavonoids	Flavonoid	-	3	18436000	24049000	21742000	7367500	8036600	9263800	1.29176	0.00896229	0.0541396	0.384074	-1.38055	down
Lmpp003268	C33H40O20	Kaempferol-3-O-rutinoside-7-O-glucoside	Flavonoids	Flavonols	-	2	2538600	2218300	2228300	798030	907790	797440	1.31053	0.00223319	0.0325192	0.358366	-1.48049	down
pme0321	C21H20O10	Kaempferol-7-O-rhamnoside	Flavonoids	Flavonols	20196-89-8	3	160750	142670	162870	73082	42973	48925	1.2575	0.00143128	0.0253936	0.353814	-1.49894	down
pmp001079	C27H30O15	Luteolin-7-O-neohesperidoside (Lonicerin)*	Flavonoids	Flavonoid	25694-72-8	2	248120	292080	257380	48371	96658	134890	1.16487	0.00846515	0.0530138	0.35096	-1.51062	down
HJAP024	C27H30O16	Kaempferol-6,8-di-C-glucoside	Flavonoids	Flavonoid	-	3	74214	68182	54221	16083	22397	29402	1.24315	0.00599299	0.0457798	0.34525	-1.53429	down
Hmcp001858	C26H28O14	Kaempferol-3-O-arabinoside-7-O-rhamnoside	Flavonoids	Flavonols	-	2	310210	365430	392980	91142	135650	136360	1.274	0.00254337	0.0325192	0.339833	-1.5571	down
Hmln002199	C23H22O13	Quercetin-3-O-(6''-acetyl)galactoside	Flavonoids	Flavonols	-	2	4832400	4536000	4241300	1870100	1447300	1196300	1.28105	0.000346413	0.0141131	0.331653	-1.59225	down
Lmnp002413	C27H30O15	Luteolin-6-C-rhamnoside-7-O-glucoside	Flavonoids	Flavonoid carbonoside	-	3	258500	313840	273110	92052	81003	107000	1.29974	0.00259924	0.0325192	0.33125	-1.59401	down
Lmnp202580	C26H28O14	Apigenin-8-C-(2''-xylosyl)glucoside	Flavonoids	Flavonoid carbonoside	-	3	64092	61951	76058	23291	17406	23907	1.2909	0.00309925	0.0327805	0.319662	-1.64538	down
mws0058	C16H12O6	Diosmetin (5,7,3'-Trihydroxy-4'-methoxyflavone)*	Flavonoids	Flavonoid	520-34-3	3	19680	7493.5	13842	3797.9	3852.2	5333	1.15323	0.114569	0.203789	0.316541	-1.65953	down
Lmlp005572	C21H20O10	Galangin-7-O-glucoside	Flavonoids	Flavonoid	-	3	80671	77458	41840	12296	27263	21246	1.17135	0.0523191	0.122236	0.304072	-1.71751	down
mws1035	C33H40O19	Kaempferol-3-O-robinoside-7-O-rhamnoside (Robinin)	Flavonoids	Flavonols	301-19-9	3	29296	29502	33516	7308	9722.2	9017.5	1.3057	0.000729692	0.0182237	0.282164	-1.82539	down
Lmsp003881	C33H40O19	Kaempferol-3-O-rutinoside-7-O-rhamnoside	Flavonoids	Flavonols	-	3	21982	23424	23640	8071.2	7966	2874.2	1.18146	0.00643345	0.0480092	0.273896	-1.8683	down
Zmjp003463	C26H28O14	"Vitexin-2""-O-xyloside"	Flavonoids	Flavonoid	-	2	72994	126470	92933	29983	21762	26094	1.26968	0.0417014	0.107939	0.26621	-1.90936	down
Lmsn003297	C21H22O11	3,4,2',4',6'-Pentahydroxychalcone-4'-O-glucoside	Flavonoids	Chalcones	-	1	211750	149730	162440	46622	36604	24878	1.27417	0.0115904	0.0592153	0.206337	-2.27693	down
pmb2991	C33H40O19	Apigenin-7-O-glucoside-4'-O-rutinoside	Flavonoids	Flavonoid	-	3	126780	117400	156500	18024	13496	29555	1.27963	0.00484882	0.0430137	0.152428	-2.7138	down
HJAP148	C26H28O15	Kaempferol-3-O-sambubioside	Flavonoids	Flavonoid	27661-51-4	3	539660	595350	550550	46055	44895	50509	1.31896	0.000989547	0.02177	0.083924	-3.57477	down
mws0917	C17H14O7	3,7-Di-O-methylquercetin	Flavonoids	Flavonols	2068-02-2	2	96421	15835	18373	2431.3	2824.1	4038.4	1.17281	0.265814	0.37059	0.0711465	-3.81306	down
Lmmn004912	C16H12O7	3-O-Methylquercetin	Flavonoids	Flavonols	1486-70-0	2	46889	6005	4544.6	9	9	9	1.29249	0.301869	0.41096	0.000470067	-11.0548	down
mws1075	C10H8O3	7-Methoxycoumarin	Lignans and Coumarins	Coumarins	531-59-9	3	4766.8	4393.1	8106.4	21169	32509	19045	1.24728	0.0391112	0.105706	4.21185	2.07445	up
pme2996	C9H6O3	4-Hydroxycoumarin	Lignans and Coumarins	Coumarins	1076-38-6	3	6072.5	4026.2	2537	15203	17379	6250.5	1.05929	0.1143	0.203789	3.07324	1.61976	up
Jmzn006005	C10H10O3	3,4-methylenedioxy cinnamyl alcohol	Lignans and Coumarins	Lignans	58095-76-4	1	717020	728660	732900	2131800	1267200	1999700	1.23833	0.0573662	0.128741	2.47808	1.30922	up
Lmbp002255	C16H18O10	Fraxetin-8-O-glucoside (Fraxin)	Lignans and Coumarins	Coumarins	524-30-1	3	16514	9853.5	11134	32815	31558	24988	1.22637	0.00597763	0.0457798	2.38286	1.2527	up
Hmjp002337	C10H8O4	Isoscopoletin (6-Hydroxy-7-Methoxycoumarin)	Lignans and Coumarins	Coumarins	776-86-3	3	202420	180390	213680	486560	369110	441910	1.28311	0.0151052	0.0651855	2.17536	1.12125	up
mws0987	C10H8O2	6-MethylCoumarin	Lignans and Coumarins	Coumarins	92-48-8	1	19659	12769	19844	34734	31109	38970	1.20525	0.00576185	0.0457798	2.00515	1.00371	up
Lmmn003748	C20H24O6	Isolariciresinol	Lignans and Coumarins	Lignans	548-29-8	3	31079	32504	26480	18036	13639	9686.4	1.19038	0.00710324	0.0516361	0.45925	-1.12265	down
mws0097	C20H22O6	Pinoresinol	Lignans and Coumarins	Lignans	487-36-5	3	17558	18547	15194	3832.4	3623.5	4028.8	1.31487	0.00507452	0.0443014	0.223878	-2.15922	down
MWS20159	C13H18O6	Phenyl-β-D-glucopyranoside	Others	Others	-	1	18288	22517	10734	190380	208410	263000	1.29606	0.00992076	0.0568377	12.8406	3.68264	up
Zmzp006646	C16H12O7	Capillarisin	Others	Others	56365-38-9	2	127110	87556	124950	429920	513880	415180	1.29496	0.00322839	0.0338212	4.00152	2.00055	up
pme2529	C6H12O5	1,5-Anhydro-D-glucitol	Others	Saccharides and Alcohols	154-58-5	3	33826	19556	24732	68807	149180	87068	1.21616	0.0856893	0.169835	3.90525	1.96542	up
Zmgn000173	C5H10O5	D-Ribose*	Others	Saccharides and Alcohols	50-69-1	1	374520	458700	408540	1427500	880130	1147600	1.26521	0.0401463	0.10663	2.78253	1.4764	up
Lmqn000351	C12H22O10	Rutinose	Others	Saccharides and Alcohols	90-74-4	3	77033	75865	117850	280640	174090	211500	1.20985	0.0356808	0.0991246	2.4607	1.29907	up
mws4174	C8H15NO6	N-Acetyl-D-mannosamine	Others	Saccharides and Alcohols	7772-94-3	3	87203	36134	47586	147700	98884	142500	1.1015	0.0293004	0.090535	2.27637	1.18674	up
Zmdp000376	C5H11N3O	4-Guanidinobutanal	Others	Others	-	2	14143000	12980000	17469000	38333000	29258000	29315000	1.25832	0.0162069	0.0667701	2.17317	1.1198	up
Zmpn000199	C6H10O8	D-Galactaric acid*	Others	Saccharides and Alcohols	526-99-8	1	1745300	1813400	1721200	3189200	5365100	2768500	1.15114	0.129161	0.220616	2.14451	1.10065	up
Lmmn000214	C18H32O15	Solatriose	Others	Saccharides and Alcohols	528-40-5	3	1414100	1545600	2127500	4547200	2668600	3621400	1.17	0.0559624	0.126377	2.13029	1.09105	up
pme1383	C8H11NO3	Pyridoxine	Others	Vitamin	65-23-6	3	297380	321330	367450	640380	727030	678660	1.29495	0.000491108	0.0163703	2.07479	1.05296	up
mws4175	C6H8O6	D-Glucurono-6,3-lactone	Others	Saccharides and Alcohols	32449-92-6	2	1896800	2746000	1721200	800750	1110800	1131100	1.18564	0.0605246	0.133958	0.478103	-1.06461	down
Lmsn000954	C8H16O6	Dambonitol	Others	Saccharides and Alcohols	523-94-4	3	101340	129180	94598	59897	35575	50292	1.20638	0.0129248	0.0614452	0.448342	-1.15733	down
pme3311	C6H14O12P2	D-Fructose-1,6-biphosphate	Others	Saccharides and Alcohols	488-69-7	3	86686	123250	105980	43085	34223	49375	1.25619	0.0158092	0.0662984	0.401002	-1.31832	down
pme2253	C6H10O6	L-Gulono-1,4-Lactone	Others	Saccharides and Alcohols	1128-23-0	3	68116	115950	114530	35691	47529	26887	1.18737	0.0434191	0.109293	0.368749	-1.43929	down
pma0134	C4H8O4	D-(-)-Threose	Others	Saccharides and Alcohols	95-43-2	3	64314	66357	86945	16894	35413	19534	1.21474	0.00716659	0.0516361	0.330127	-1.59891	down
pme0500	C18H32O16	D-Melezitose*	Others	Saccharides and Alcohols	597-12-6	1	106460	199570	54230	29681	33340	39328	1.09393	0.179949	0.278891	0.284098	-1.81554	down
Zmzn000078	C3H7O6P	Dihydroxyacetone phosphate	Others	Saccharides and Alcohols	57-04-5	3	93441	137090	109680	29789	15473	28671	1.26062	0.0122068	0.0599442	0.217315	-2.20214	down
Zmyn000083	C6H14O12P2	D-Glucose 1,6-bisphosphate	Others	Saccharides and Alcohols	10139-18-1	3	38910	38540	44202	10131	5528.8	9415.4	1.28126	0.000221954	0.0103632	0.206122	-2.27843	down
Lmqn000213	C24H42O21	Stachyose	Others	Saccharides and Alcohols	470-55-3	3	30855	34712	17082	4536.9	5452.7	6743.4	1.26083	0.0526469	0.122435	0.202459	-2.3043	down
Hmln003398	C30H48O6	2α,3α,19α,23-Tetraydroxyurs-12-en-28-oic acid	Others	Others	-	2	29767	23581	37892	12288	1225.2	2450.2	1.10921	0.0105051	0.0573562	0.174961	-2.5149	down
mws4163	C24H42O21	Nystose	Others	Saccharides and Alcohols	13133-07-8	3	29046	45366	33619	3617.2	5118.5	4484.5	1.30444	0.0221204	0.0785339	0.122374	-3.03063	down
mws0836	C30H26O12	Procyanidin B1	Tannins	Proanthocyanidins	20315-25-7	1	34242	41993	41219	238480	242570	368410	1.30225	0.0288655	0.0902129	7.23228	2.85445	up
pme0436	C30H26O12	Procyanidin B3	Tannins	Proanthocyanidins	23567-23-9	2	47324	77352	44390	331560	341150	475300	1.28811	0.0158513	0.0662984	6.79031	2.76348	up
pmn001647	C45H38O18	Procyanidin C2	Tannins	Proanthocyanidins	37064-31-6	2	14535	11920	7494.2	67730	58003	68000	1.28572	0.000457971	0.0163703	5.70656	2.51262	up
pmp000100	C45H38O18	Arecatannin B1	Tannins	Tannin	79763-28-3	3	9302.8	7138.5	2137.5	26300	49150	30246	1.16634	0.0445234	0.110306	5.68906	2.50819	up
pme0434	C30H26O12	Procyanidin B2	Tannins	Proanthocyanidins	29106-49-8	2	148490	172410	171660	609230	512530	857500	1.28469	0.0396956	0.106394	4.01831	2.00659	up
pmp000101	C45H38O18	Arecatannin C1	Tannins	Tannin	87727-69-3	3	6417.5	8556	12827	28762	34945	35742	1.25548	0.00131608	0.0237326	3.57724	1.83885	up
Cmsn001563	C21H22O15	1,7-Di-O-galloyl-D-sedoheptulose	Tannins	Tannin	-	3	8650	2578.8	7748.2	12074	20646	14026	1.0139	0.0499313	0.119142	2.4633	1.30059	up
Lmsn002071	C34H26O22	Tellimagrandin I	Tannins	Tannin	79786-08-6	3	21212	34659	31034	10441	15616	16878	1.13661	0.0486657	0.117139	0.494045	-1.01728	down
Wmhn002043	C34H28O23	Digalloyl-chebuloyl-glucose	Tannins	Tannin	-	2	15184	24450	34088	6429.5	12869	7089.2	1.1197	0.0874927	0.171554	0.357935	-1.48223	down
pmb0500	C23H26N2O5	N-p-Coumaroyl-N'-feruloylputrescine	Alkaloids	Phenolamine	380302-96-5	1	9	9	9	459620	335350	310320	1.31956	0.0153403	0.0656291	40936.7	15.3211	up
pmb0490	C13H18N2O2	p-Coumaroylputrescine	Alkaloids	Phenolamine	34136-53-3	3	9	9	9	272560	235460	244170	1.3197	0.00198986	0.0304007	27858.9	14.7659	up
pma0170	C27H35N3O6	N',N''-Diferuloylspermidine	Alkaloids	Phenolamine	-	3	9	9	9	98473	82015	65112	1.31946	0.0135612	0.0624157	9096.3	13.1511	up
pmb0489	C19H28N2O7	N-Glucosyl-p-coumaroylputrescine	Alkaloids	Phenolamine	-	3	9	9	9	23307	22098	19619	1.31968	0.0025007	0.0325192	2408.3	11.2338	up
pma0692	C25H31N3O4	N1,N10-Bis(p-coumaroyl)spermidine	Alkaloids	Phenolamine	114916-05-1	3	71198	76370	108390	11253000	9673800	8787600	1.31764	0.00533869	0.0451735	116.091	6.85911	up
pme2244	C11H11NO2	3-Indolepropionic acid	Alkaloids	Plumerane	830-96-6	3	4401.1	9	9	17576	10388	20932	1.04544	0.0255492	0.0826703	11.0647	3.46789	up
mws0983	C20H39NO2	N-Oleoylethanolamine	Alkaloids	Alkaloids	111-58-0	3	14060	17087	14809	66019	211420	70898	1.22134	0.168766	0.265964	7.57979	2.92216	up
Zmzp000616	C6H7NO	4-Aminophenol	Alkaloids	Phenolamine	123-30-8	1	31561	38745	49647	218050	215850	190040	1.30275	0.000341723	0.0141131	5.20154	2.37894	up
pme2433	C4H11NO2	Diethanolamine	Alkaloids	Alkaloids	111-42-2	3	1914.8	1702.7	861.07	7661.8	5000.4	6806.2	1.23699	0.0136242	0.062444	4.34701	2.12002	up
pmp001245	C15H22NO4+	Feruloylcholine	Alkaloids	Alkaloids	85927-25-9	3	4140.5	6262.5	4030.5	11748	15564	16102	1.25696	0.00801487	0.0524183	3.00786	1.58874	up
mws0005	C10H12N2	Tryptamine	Alkaloids	Plumerane	61-54-1	2	1178000	913530	1990100	4067100	3152100	5036000	1.19604	0.0194682	0.0737999	3.00253	1.58618	up
pme1841	C5H14N2	Cadaverine	Alkaloids	Phenolamine	462-94-2	3	23348	16327	22062	66747	64067	53274	1.28532	0.0030334	0.0325438	2.98181	1.57619	up
Lmgp000796	C8H7NO2	4-Hydroxymandelonitrile	Alkaloids	Alkaloids	13093-65-7	3	428310	435830	512600	1348700	1200800	1032200	1.29553	0.0102468	0.057244	2.60158	1.37939	up
Hmmp001310	C11H9NO2	3-Indoleacrylic acid	Alkaloids	Alkaloids	1204-06-4	1	2871700	2991100	4522800	9478000	6824900	9202700	1.22998	0.0111366	0.0584878	2.45586	1.29623	up
pmb1096	C8H7N	Indole	Alkaloids	Plumerane	120-72-9	3	9993.9	14044	6617	19447	16310	29577	1.0637	0.0826283	0.167079	2.13127	1.09172	up
Hmtp000776	C8H9NO3	4,5,6-Trihydroxy-2-cyclohexen-1-ylideneacetonitrile	Alkaloids	Alkaloids	-	3	81952	78151	88116	170990	165640	178670	1.3116	7.73245e-05	0.00716294	2.07599	1.0538	up
Zmzp005934	C18H37NO	Stearamide	Alkaloids	Alkaloids	124-26-5	1	1122000	1063600	957310	502040	476400	361270	1.27559	0.000792553	0.0185491	0.426264	-1.23018	down
pmb0312	C10H9NO2	5-Methoxyindole-3-carbaldehyde	Alkaloids	Plumerane	10601-19-1	3	41334	47311	33603	23552	14063	7870.5	1.11919	0.0138841	0.0626808	0.372076	-1.42633	down
Hmbp001680	C29H38O16	6'-O-Glucosylalbiflorin	Terpenoids	Terpene	-	3	9	9	9	13715	23256	12252	1.31778	0.0415262	0.107939	1823.07	10.8322	up
Zmsp005908	C30H32O13	6'-O-benzoylalbiflorin	Terpenoids	Terpene	-	3	11898	9983	11853	362750	205070	206380	1.31031	0.0421319	0.108036	22.9501	4.52043	up
Hmbp003174	C30H32O12	Benzoylpaeoniflorin	Terpenoids	Monoterpenoids	38642-49-8	3	26307	26559	24117	469840	367740	316540	1.31527	0.0153654	0.0656291	14.9919	3.90611	up
Zmsp002635	C10H14O3	paeonisothujone	Terpenoids	Terpene	-	3	107120	97540	81248	709680	1033800	752720	1.30767	0.0180532	0.0714687	8.73078	3.12611	up
Hmbn001505	C16H26O9	6-O-Glucosyl-leucolactone	Terpenoids	Terpene	-	3	4972.5	3889	1081.5	19159	14384	19173	1.16757	0.00272525	0.0325438	5.30182	2.40649	up
Hmbp003109	C23H26O10	Lactiflorin	Terpenoids	Monoterpenoids	88623-95-4	3	13453	7905.9	4398.8	29675	40128	31253	1.19681	0.00445278	0.0404799	3.92333	1.97208	up
Hmbp003172	C17H18O6	Paeoniflorigenone	Terpenoids	Monoterpenoids	80454-42-8	1	312200	283340	446430	1089300	1281000	1080300	1.28248	0.000853417	0.0195575	3.31161	1.72753	up
Zmsp001541	C10H14O4	paeonilactone A	Terpenoids	Terpene	98751-79-2	1	1565700	1346900	1514400	4732500	4929100	4841600	1.31559	3.38779e-06	0.00107168	3.27608	1.71197	up
Hmbn002187	C30H32O15	6'-O-Galloyl Paeoniflorin	Terpenoids	Terpene	122965-41-7	3	11656	27870	18907	41450	72000	50905	1.1497	0.0402284	0.10663	2.81271	1.49196	up
Zmsp002472	C16H24O8	Mudanpioside F	Terpenoids	Terpene	-	3	125460	65179	144010	242280	280870	219620	1.13287	0.0121986	0.0599442	2.21955	1.15027	up
Zmsp001180	C16H24O9	1-O-β-D-gluecopyranosyl-paeonisuffrone	Terpenoids	Terpene	-	1	1398300	1356200	1424300	2525200	3174900	3239400	1.28835	0.0194	0.0737999	2.13925	1.09711	up
Hmbp001441	C23H28O12	Oxypaeoniflorin	Terpenoids	Monoterpenoids	39011-91-1	1	236130	251070	242650	450460	533090	558400	1.29667	0.0130152	0.0614452	2.11269	1.07908	up
pmp000438	C30H50O2	Betulin	Terpenoids	Triterpene	473-98-3	3	31225	33620	23236	11076	15364	9017.9	1.21905	0.0141855	0.063431	0.40256	-1.31272	down
Cmcp006498	C36H58O10	2α,3α,19α-Trihydroxyolean-12-en-28-oic acid-28-O-glucoside	Terpenoids	Triterpene Saponin	-	2	15047	14977	26571	8731.2	7209.8	5125.9	1.17383	0.082586	0.167079	0.37224	-1.4257	down
Smpn009074	C30H48O6	2α,3α,19α,23-tetrahydroxy-12-ursen-28-oic acid	Terpenoids	Triterpene	-	3	18116	18074	17374	10619	3877.1	4601.2	1.15242	0.0315353	0.0933515	0.356532	-1.4879	down
Smpn009230	C30H48O5	2α,3α,23-trihydroxyolean-12-en-28-oic acid	Terpenoids	Triterpene	-	3	55253000	57697000	58078000	21061000	4912400	13277000	1.16552	0.00915451	0.0541396	0.229497	-2.12345	down
Lmqp012453	C30H48O2	Ursolaldehyde	Terpenoids	Triterpene	-	3	18050	18981	26122	3550	1503.7	4942.9	1.23146	0.0114311	0.0590728	0.158292	-2.65934	down
Lmqp008286	C30H48O5	Arjunolic Acid	Terpenoids	Triterpene	465-00-9	1	284270	198340	238730	46050	35249	23058	1.28389	0.010207	0.057244	0.144671	-2.78915	down
pmn001705	C30H48O4	3,24-Dihydroxy-17,21-semiacetal-12(13)oleanolic fruit	Terpenoids	Triterpene	-	3	14091000	11792000	9605100	2063500	380070	1450200	1.20811	0.00798046	0.0524183	0.10972	-3.1881	down
MWSCX013	C30H48O5	Euscaphic acid	Terpenoids	Triterpene	53155-25-2	2	4047.4	3926.8	3903.9	9	9	1257.5	1.06406	0.012828	0.0613514	0.107382	-3.21917	down
pmn001706	C30H48O4	2-Hydroxyoleanolic acid	Terpenoids	Triterpene	26707-60-8	3	14325000	12772000	9730300	2073300	394170	1474400	1.21248	0.00835154	0.0530138	0.107037	-3.22382	down
Zmsn008448	C22H30O4	palbinone	Terpenoids	Terpene	139954-00-0	3	36199	3796.2	19866	1929.5	429.41	345.51	1.14464	0.178222	0.27729	0.0451782	-4.46823	down
mws0612	C10H12O4	3,4-Dimethoxyphenyl acetic acid	Organic acids	Organic acids	93-40-3	3	9	9	9	14292	11738	22721	1.31763	0.0392986	0.105952	1805.59	10.8183	up
mws0567	C5H11N3O2	4-Guanidinobutyric acid	Organic acids	Organic acids	463-00-3	3	619070	611230	698950	1459100	2046500	1620900	1.28699	0.0236104	0.080407	2.65725	1.40993	up
Zmtn001464	C10H7NO4	4,8-Dihydroxyquinoline-2-carboxylic acid	Organic acids	Organic acids	59-00-7	3	119950	129170	114880	285210	193870	271170	1.24465	0.0427632	0.108386	2.06113	1.04343	up
pme3096	C3H5NO4	Aminomalonic acid	Organic acids	Organic acids	1068-84-4	3	360160	442280	400740	749610	1145600	547010	1.09806	0.140854	0.233694	2.0298	1.02134	up
pme3011	C4H9NO2	γ-Aminobutyric acid*	Organic acids	Organic acids	56-12-2	1	5542900	5236300	6174600	3194000	2455500	2780500	1.27622	0.00160516	0.0261316	0.497234	-1.008	down
Lmbn001288	C5H8O4	2-Hydroxy-2-methyl-3-oxobutanoic acid*	Organic acids	Organic acids	71698-08-3	3	114230	93368	121920	64796	26196	57830	1.08505	0.0178151	0.0714687	0.451635	-1.14677	down
Lmbn000216	C5H8O5	3-Methylmalic acid*	Organic acids	Organic acids	152204-30-3	3	3644200	3112400	3857300	1305400	1439700	1831200	1.27166	0.00262335	0.0325192	0.431161	-1.2137	down
Cmbn007148	C22H22O9	1-O-Feruloyl-3-O-caffeoylglycerol	Lipids	Glycerol ester	-	1	9	9	9	30280	16012	28050	1.31815	0.0305423	0.0933236	2753.41	11.427	up
pmb0885	C18H26O3	4-Oxo-9Z,11Z,13E,15E-Octadecatetraenoic Acid	Lipids	Free fatty acids	-	3	9	9	805.45	3598.4	5210.6	5251.9	1.11659	0.00597781	0.0457798	17.0756	4.09386	up
Lmsn004901	C24H48O2	Tetracosanoic Acid (Lignoceric acid)	Lipids	Free fatty acids	557-59-5	3	2750.2	2588.7	3712.2	41532	10100	22822	1.21416	0.139337	0.232219	8.22596	3.04018	up
Hmqp006023	C20H36O3	Ethyl 9-Hydroxy-10,12-octadecadienoic acid	Lipids	Free fatty acids	-	3	1824.1	2076.4	1826.4	6857.4	27667	8210.9	1.18449	0.207902	0.30821	7.4622	2.8996	up
pmb0862	C20H42NO7P	LysoPC 12:0	Lipids	LPC	20559-18-6	3	15619	15242	11875	53461	68980	58967	1.30227	0.00654671	0.0480092	4.24485	2.08571	up
mws0120	C8H20NO6P	Choline Alfoscerate	Lipids	PC	28319-77-9	1	1544000	1331800	1369900	4732200	4457800	4019900	1.31162	0.00247458	0.0325192	3.11136	1.63755	up
MA10012327	C18H37NO2	D-Sphingosine	Lipids	Sphingolipids	123-78-4	3	8172.7	8181.6	11186	4928	4565.2	4253.8	1.25118	0.040133	0.10663	0.499159	-1.00243	down
Lmhp010040	C25H46NO7P	LysoPE 20:3	Lipids	LPE	-	2	356070	340330	318050	148320	191150	166090	1.28791	0.000556374	0.01678	0.498359	-1.00474	down
Lmbn005487	C18H34O4	12,13-DHOME; (9Z)-12,13-Dihydroxyoctadec-9-enoic acid	Lipids	Free fatty acids	263399-35-5	1	54524	53813	46134	30165	20042	26482	1.23621	0.00300262	0.0325438	0.496462	-1.01024	down
pmb2804	C18H32O4	13S-Hydroperoxy-9Z,11E-octadecadienoic acid	Lipids	Free fatty acids	33964-75-9	3	276480	283570	287960	184390	79155	157380	1.08779	0.0443951	0.110236	0.496368	-1.01052	down
MWS80007	C18H32O4	13-Hydroperoxy-9Z,11E-octadecadienoic acid	Lipids	Free fatty acids	23017-93-8	3	4415.3	5859.7	2885.2	2843.9	1364.3	2315.2	1.00454	0.106304	0.194613	0.495692	-1.01249	down
pmd0147	C28H54NO7P	LysoPC 20:2	Lipids	LPC	-	3	2410700	2327500	2511400	1078400	1294800	1132300	1.30323	0.000153451	0.00843979	0.483544	-1.04828	down
Zmyn004714	C18H34O3	Ricinoleic acid	Lipids	Free fatty acids	141-22-0	1	58297	57559	38365	23689	23632	26590	1.22873	0.0517308	0.12185	0.479254	-1.06114	down
pmb2406	C25H52NO7P	LysoPC 17:0	Lipids	LPC	50930-23-9	1	280710	276710	396780	161970	155410	122070	1.22946	0.0388496	0.105258	0.460543	-1.11859	down
pmb1562	C21H34O4	1-Stearidonoyl-Glycerol	Lipids	Glycerol ester	-	1	21830	23530	26737	13855	7970.6	9885.8	1.21945	0.00437466	0.0404381	0.439844	-1.18494	down
Lmhp010757	C25H48NO7P	LysoPE 20:2	Lipids	LPE	-	1	1466600	1431800	1361600	549170	681330	589840	1.30467	0.000117212	0.00716294	0.42731	-1.22665	down
Lmhp010162	C22H46NO7P	LysoPE 17:0	Lipids	LPE	-	3	7599.5	7588.9	8467.2	3867.7	2556.5	3427.1	1.26636	0.000952491	0.0213824	0.416447	-1.2638	down
Lmhp010514	C25H48NO7P	LysoPE 20:2(2n isomer)	Lipids	LPE	-	1	247710	243680	289600	96877	118210	98260	1.29761	0.00298604	0.0325438	0.401218	-1.31754	down
Lmhp007840	C27H52NO7P	LysoPC 19:2	Lipids	LPC	-	2	6722.3	8407	9871.2	4133.7	3644.2	1989	1.16865	0.0131945	0.0617615	0.390668	-1.35598	down
Lmhp010515	C25H52NO7P	LysoPC 17:0(2n isomer)	Lipids	LPC	-	1	23964	22896	32715	7633.4	7617.6	8907.7	1.29149	0.0253838	0.0826703	0.303597	-1.71977	down
pmb2636	C20H32O4	8,15-Dihydroxy-5,9,11,13-eicosatetraenoic acid	Lipids	Free fatty acids	77667-08-4	3	214340	13857	14323	9	9	8482.8	1.02399	0.362972	0.468077	0.035052	-4.83436	down
