# Supplementary material for: Widely targeted metabolomics reveals stamen petaloid tissue of Paeonia lactiflora Pall. being a potential pharmacological resource
Source: PLoS One. 2022 Sep 2;17(9):e0274013. doi: 10.1371/journal.pone.0274013 (PMC9439255; doi:10.1371/journal.pone.0274013)
Supplement: S3 Table — (XLSX) [file pone.0274013.s005.xlsx]

## Sheet: Sheet1
Index	Formula	Compounds	Class I	Class II	CAS	Level	Pl-S1	Pl-S2	Pl-S3	Pl-SP1	Pl-SP2	Pl-SP3	VIP	p_value	FDR	Fold_Change	Log2FC	Type
Lmzn006024	C30H44O5	Zizyberanal acid	Terpenoids	Triterpene	1167421-91-1	3	9	9	9	33195	21601	31079	1.25958	0.0151658	0.041574	3180.56	11.6351	up
HJAP024	C27H30O16	Kaempferol-6,8-di-C-glucoside	Flavonoids	Flavonoid	-	3	9	9	9	16083	22397	29402	1.25928	0.027725	0.0631259	2514.15	11.2959	up
pmb2991	C33H40O19	Apigenin-7-O-glucoside-4'-O-rutinoside	Flavonoids	Flavonoid	-	3	9	9	9	18024	13496	29555	1.25874	0.051003	0.0967389	2262.04	11.1434	up
mws0875	C5H10N2O3S	L-Cysteinyl-L-glycine	Amino acids and derivatives	Amino acids and derivatives	19246-18-5	2	9	9	9	13912	21218	25014	1.25914	0.0254267	0.0594908	2227.56	11.1212	up
pmn001527	C22H32O12	Di-O-galloyl Methyl gallate	Tannins	Tannin	-	3	103470	121350	98171	5044300	3560700	6221000	1.25603	0.0244144	0.0574579	45.9022	5.52049	up
pma2088	C27H30O17	Quercetin-3,4'-O-di-glucoside	Flavonoids	Flavonols	29125-80-2	3	11462	9	9	100670	123260	140270	1.05361	0.00522158	0.0232963	31.7247	4.98754	up
Lmyn001269	C27H30O16	Kaempferol-3-O-sophoroside	Flavonoids	Flavonoid	19895-95-5	2	26904	29460	24858	641950	439220	700450	1.25525	0.0189239	0.0482735	21.9352	4.45518	up
pmp000100	C45H38O18	Arecatannin B1	Tannins	Tannin	79763-28-3	3	2139	1438	1425	26300	49150	30246	1.24558	0.0412786	0.0825572	21.1307	4.40127	up
pme1398	C21H21O12+	Delphinidin-3-O-glucoside (Mirtillin)	Flavonoids	Anthocyanins	50986-17-9	2	258530	180810	233200	3696600	3575500	3625100	1.25672	9.0994e-07	0.00100275	16.2031	4.01819	up
pme0436	C30H26O12	Procyanidin B3	Tannins	Proanthocyanidins	23567-23-9	2	24850	25103	23441	331560	341150	475300	1.2569	0.0163572	0.0439651	15.6417	3.96733	up
Zmcp002924	C27H31O16+	Cyanidin-3-O-(2''-O-glucosyl)glucoside	Flavonoids	Anthocyanins	38820-68-7	1	15373000	12010000	12718000	195360000	201530000	184900000	1.25808	0.000449283	0.0081443	14.5081	3.85879	up
mws0836	C30H26O12	Procyanidin B1	Tannins	Proanthocyanidins	20315-25-7	1	18796	28390	14430	238480	242570	368410	1.24152	0.0244785	0.0574579	13.7864	3.78517	up
pmn001647	C45H38O18	Procyanidin C2	Tannins	Proanthocyanidins	37064-31-6	2	6214.5	5090.2	3409.8	67730	58003	68000	1.2497	0.00187982	0.0138104	13.1661	3.71876	up
pmp000101	C45H38O18	Arecatannin C1	Tannins	Tannin	87727-69-3	3	2872	1431.5	3569.2	28762	34945	35742	1.23102	0.00303275	0.0174978	12.6321	3.65903	up
Zmxp002867	C28H32O16	Chrysoeriol-5,7-di-O-glucoside	Flavonoids	Flavonoid	-	3	2509700	878900	1385500	17193000	17067000	25514000	1.22453	0.019957	0.0502116	12.5205	3.64622	up
pme0460	C15H14O6	Epicatechin*	Flavonoids	Flavanols	490-46-0	2	276250	225810	201850	2133500	2620600	2716300	1.25521	0.00576108	0.0239574	10.6127	3.40772	up
Hmdp001794	C35H28O20	Quercetin-3-O-(2'',3''-digalloyl)-glucoside	Flavonoids	Flavonols	-	2	23846	6602	15822	117410	151750	219520	1.1956	0.0359121	0.0743893	10.5615	3.40074	up
MWSmce697	C8H10O2	4-Ethoxyphenol	Phenolic acids	Phenolic acids	622-62-8	3	11002	15512	20143	159410	150190	141280	1.24266	0.00019937	0.0062773	9.66372	3.27258	up
pme0434	C30H26O12	Procyanidin B2	Tannins	Proanthocyanidins	29106-49-8	2	62116	89208	81321	609230	512530	857500	1.24246	0.0291177	0.065485	8.50764	3.08876	up
Lmsn001369	C34H24O22	Granatin A	Tannins	Tannin	73683-70-2	2	6872.2	6873.5	5194.3	57512	35305	66671	1.23813	0.0368911	0.075565	8.4207	3.07394	up
HJN094	C37H30O16	Galloylprocyanidin B4	Tannins	Proanthocyanidins	-	2	122080	134030	108370	1262200	644610	1104400	1.23587	0.0411782	0.0825062	8.26166	3.04643	up
mws0054	C15H14O6	Catechin*	Flavonoids	Flavanols	154-23-4	2	216570	174670	172590	1415900	1371900	1792800	1.25504	0.00919019	0.031268	8.12408	3.0222	up
Lmyn003835	C14H10O7	4-(3,4,5-Trihydroxybenzoxy)benzoic acid	Phenolic acids	Phenolic acids	-	3	48978	40649	40719	299910	308510	364070	1.25705	0.00446927	0.0214088	7.46084	2.89934	up
HJN104	C21H22O13	Dihydromyricetin-3-O-glucoside	Flavonoids	Dihydroflavonol	-	3	45770	40341	34259	257280	335650	303910	1.25296	0.00671283	0.0259563	7.45069	2.89737	up
pmp001086	C6H6O3	5-Hydroxymethylfurfural	Phenolic acids	Phenolic acids	67-47-0	3	37758	58213	51028	310200	436270	244260	1.22578	0.0365524	0.0751506	6.73971	2.75269	up
pmb3066	C22H26O12	5-O-p-Coumaroylshikimic acid O-glucoside*	Phenolic acids	Phenolic acids	-	2	59704	49028	63972	396520	263030	377030	1.24324	0.0193111	0.0490033	6.00206	2.58546	up
Lmhp009034	C21H42NO7P	LysoPE 16:1	Lipids	LPE	-	1	131420	156100	110180	559290	753850	522900	1.23491	0.0188479	0.0481913	4.61665	2.20685	up
MWSslk066	C8H8O4	3-Hydroxy-4-methoxybenzoic acid	Phenolic acids	Phenolic acids	645-08-9	3	144990	145860	171840	897260	594210	623200	1.23676	0.0285356	0.0645714	4.57038	2.19231	up
pmp001270	C24H48NO7P	LysoPC 16:1	Lipids	LPC	76790-27-7	1	485120	553650	553650	2105300	2859700	2305400	1.24743	0.0132261	0.0373717	4.56563	2.19081	up
pmn001525	C23H26O11	3,5-Digalloylshikimic acid	Phenolic acids	Phenolic acids	95753-52-9	2	199140	235790	119320	855400	718320	938710	1.21566	0.00271896	0.0162842	4.53303	2.18047	up
Zmhn003297	C21H20O14	3-O-Digalloyl quinic acid	Phenolic acids	Phenolic acids	-	2	1417600	1395100	1665100	6847700	4954800	8467000	1.23226	0.0344059	0.0722677	4.52666	2.17845	up
Lmhp010040	C25H46NO7P	LysoPE 20:3	Lipids	LPE	-	2	25838	46673	41245	148320	191150	166090	1.21769	0.00274046	0.0163243	4.44425	2.15194	up
pmn001528	C28H18O17	Tetragallic Acid(3''-O-galloyl-4''-O-galloyl-4-O-galloyl-galloyl acid)	Phenolic acids	Phenolic acids	-	3	14006	18490	17035	82428	64404	68565	1.24463	0.00693438	0.0262935	4.34873	2.12059	up
pmn001542	C55H40O34	2,3-O-Digalloyl-1,4,6-tri-O-galloyl-glucose	Tannins	Tannin	-	1	732510	739620	889040	2874700	3187400	3255400	1.25226	0.000629292	0.00976733	3.94614	1.98044	up
pmb0618	C28H34O16	Hesperetin-8-C-glucoside-3'-O-glucoside	Flavonoids	Flavonoid carbonoside	-	3	8424000	7103300	7101900	28572000	29690000	25033000	1.25102	0.00248448	0.0156614	3.68086	1.88004	up
MWSmce355	C10H12O5	Methyl Syringate	Phenolic acids	Phenolic acids	884-35-5	1	3139200	3294800	3269000	14116000	10899000	10582000	1.24589	0.0165385	0.0440227	3.66866	1.87525	up
Hmjp002337	C10H8O4	Isoscopoletin (6-Hydroxy-7-Methoxycoumarin)	Lignans and Coumarins	Coumarins	776-86-3	3	132850	91672	139730	486560	369110	441910	1.22505	0.0050486	0.0226609	3.56231	1.83281	up
Lmhp010757	C25H48NO7P	LysoPE 20:2	Lipids	LPE	-	1	136580	200530	181590	549170	681330	589840	1.23119	0.00249009	0.0156614	3.50943	1.81124	up
Hmlp003068	C27H30O17	Meratin	Flavonoids	Flavonoid	27215-04-9	1	344060	281070	291570	1139300	1040200	1037200	1.25314	0.000183054	0.00611289	3.509	1.81106	up
Lmmp004151	C38H36O22	Luteolin-7-O-glucuronide-(2→1)-(2''-Sinapoyl)glucuronide	Flavonoids	Flavonoid	-	3	3241	4090.8	4035.5	20977	6471	11442	1.07099	0.163356	0.243268	3.42122	1.77451	up
Smhp004654	C19H20O9	2,4,6-Trihydroxy-styrene-6-O-β-D-glucopyranose	Phenolic acids	Phenolic acids	-	2	34712	19324	35017	87437	97093	115370	1.19433	0.00358296	0.019355	3.36766	1.75175	up
ML10171848	C5H8O5	D-Arabinono-1,4-lactone	Others	Saccharides and Alcohols	2782-09-4	3	121630	154150	121120	341970	547360	419080	1.21618	0.0331884	0.0711782	3.29657	1.72097	up
mws0289	C23H46NO7P	LysoPE 18:1	Lipids	LPE	89576-29-4	1	1991500	2697900	2359800	6926600	8565600	7501800	1.23803	0.00313206	0.0178553	3.26193	1.70573	up
Lmyp004617	C21H22O9	Pinocembrin-7-O-glucoside (Pinocembroside)	Flavonoids	Flavonoid	75829-43-5	1	773920	699480	638580	1935500	2550100	2364000	1.24376	0.0103553	0.0332414	3.24321	1.69742	up
Zmsp002472	C16H24O8	Mudanpioside F	Terpenoids	Terpene	-	3	89159	60823	89314	242280	280870	219620	1.21903	0.00349167	0.0190486	3.10398	1.63412	up
pme1119	C10H12N4O5	Inosine	Nucleotides and derivatives	Nucleotides and derivatives	58-63-9	3	85724	107750	109320	277270	324800	335060	1.24063	0.002569	0.015759	3.09494	1.62991	up
pme2529	C6H12O5	1,5-Anhydro-D-glucitol	Others	Saccharides and Alcohols	154-58-5	3	43239	27820	27891	68807	149180	87068	1.12875	0.100034	0.165284	3.08292	1.6243	up
mws1397	C22H18O10	Epicatechin gallate*	Flavonoids	Flavanols	1257-08-5	1	1334000	940970	912970	3526800	2789700	3117400	1.22408	0.00233436	0.0153123	2.95925	1.56523	up
MWSslk097	C10H10O4	Dimethyl phthalate	Phenolic acids	Phenolic acids	131-11-3	3	318080	214280	188470	407160	1166900	553690	1.03431	0.178296	0.260587	2.95181	1.5616	up
mws0355	C22H18O10	Catechin gallate*	Flavonoids	Flavanols	130405-40-2	1	992690	1209500	785690	3004700	2660400	3083700	1.2264	0.000431297	0.0081443	2.9281	1.54996	up
Lmhp008833	C24H48NO7P	LysoPC 16:1(2n isomer)	Lipids	LPC	-	1	180610	193140	175360	491310	583770	476610	1.24747	0.00864745	0.0299669	2.82583	1.49867	up
Zmsp002526	C10H16O4	lactinolide	Terpenoids	Terpene	-	3	36882	18810	26315	88532	60905	79526	1.16327	0.010789	0.0333654	2.79199	1.4813	up
pmc0066	C10H13N4O7P	2'-Deoxyinosine-5'-monophosphate	Nucleotides and derivatives	Nucleotides and derivatives	3393-18-8	1	161250	175930	114730	477790	350520	431940	1.20735	0.00801602	0.0284259	2.78872	1.4796	up
pmb0854	C26H48NO7P	LysoPC 18:3	Lipids	LPC	-	1	11289000	14685000	11914000	31675000	37053000	33871000	1.23814	0.000677423	0.00982263	2.70796	1.4372	up
Lmhp008763	C21H42NO7P	LysoPE 16:1(2n isomer)	Lipids	LPE	-	1	49068	65266	46202	117900	179630	128820	1.18994	0.0336747	0.0716401	2.65579	1.40914	up
pmp001281	C26H52NO7P	LysoPC 18:1	Lipids	LPC	-	1	9478800	11737000	10368000	25794000	31098000	26794000	1.23981	0.00372	0.019664	2.64965	1.4058	up
Jmwn002172	C14H20O8	3,4-dihydroxyphenylethanol-β-D-glucopyranoside	Phenolic acids	Phenolic acids	-	2	158580	151850	167220	472280	417910	358890	1.23828	0.0145178	0.0402987	2.61505	1.38684	up
pmb0619	C33H42O21	Eriodictyol-6,8-di-C-glucoside-4'-O-glucoside	Flavonoids	Dihydroflavone	-	3	20031	15109	14148	45314	49302	34240	1.19931	0.0167739	0.0443811	2.61435	1.38645	up
MA10012327	C18H37NO2	D-Sphingosine	Lipids	Sphingolipids	123-78-4	3	1460.2	1998.6	1830	4928	4565.2	4253.8	1.22919	0.000445417	0.0081443	2.59927	1.3781	up
Lmhp008233	C23H40NO7P	LysoPE 18:4	Lipids	LPE	-	2	3758.7	3264.8	5529	10218	10776	11491	1.19478	0.00314331	0.0178553	2.58793	1.3718	up
Hmsn002272	C15H20O8	Demethyl coniferin	Phenolic acids	Phenolic acids	-	2	15691	13550	16135	39000	20705	56539	1.04471	0.149055	0.22409	2.56179	1.35715	up
Wmzn002116	C25H24O12	3,5-Dicaffeoylquinic acid	Phenolic acids	Phenolic acids	-	3	5762	12811	12037	30575	22887	24863	1.10044	0.00774255	0.0277022	2.5588	1.35547	up
pmd0147	C28H54NO7P	LysoPC 20:2	Lipids	LPC	-	3	367070	533810	490040	1078400	1294800	1132300	1.21332	0.00133604	0.0123657	2.52027	1.33358	up
mws0154	C7H10O5	Shikimic acid	Organic acids	Organic acids	138-59-0	1	1510200	1452600	1328100	3085200	3780200	3887100	1.24236	0.0106714	0.0332414	2.50588	1.32532	up
Lmhp009769	C22H44NO7P	LysoPE 17:1	Lipids	LPE	-	3	15057	17348	16133	38512	43045	37083	1.24649	0.00257407	0.015759	2.44427	1.2894	up
pmb2871	C13H16O9	1-O-Gentisoyl-D-glucoside*	Phenolic acids	Phenolic acids	23445-11-6	1	6790200	6604400	7011300	17626000	16720000	15120000	1.25083	0.00477776	0.0222156	2.4241	1.27745	up
pmb2228	C27H56NO7P	LysoPC 19:0	Lipids	LPC	108273-88-7	3	4325.1	3907.5	5059.6	7414.8	13250	11413	1.15205	0.0630992	0.114179	2.41328	1.271	up
mws0425	C5H6O4	Citraconic acid	Organic acids	Organic acids	498-23-7	3	5541700	4795500	6296600	12674000	15979000	11198000	1.20246	0.0237702	0.056212	2.39578	1.2605	up
mws0863	C5H11O7P	2-Deoxyribose-5'-phosphate	Nucleotides and derivatives	Nucleotides and derivatives	102916-66-5	3	10832	7193	10904	29061	20042	19859	1.15713	0.0340331	0.0719856	2.38384	1.25329	up
Lmqn005404	C20H20O12	4-Hydroxybenzoyl-1-O-(6''-O-galloyl)glucoside	Phenolic acids	Phenolic acids	-	1	156770	163360	146760	464030	242320	403290	1.13909	0.0827741	0.142973	2.37666	1.24894	up
Lmhp008801	C23H42NO7P	LysoPE 18:3	Lipids	LPE	-	1	2008800	2800900	2181300	4947500	6005500	5580700	1.21702	0.00156274	0.0132473	2.365	1.24184	up
mws0221	C6H12N2O4S2	L-Cystine	Amino acids and derivatives	Amino acids and derivatives	56-89-3	3	38980	28130	41473	82302	88770	82333	1.21073	0.00181128	0.0136792	2.33374	1.22265	up
Lmhp010908	C27H54NO7P	LysoPC 19:1	Lipids	LPC	-	2	30429	37641	39773	72359	98603	79112	1.2053	0.017325	0.045106	2.31887	1.21342	up
Lmhn004756	C23H20O10	Cinnamoylferuloyltartaric acid	Phenolic acids	Phenolic acids	-	3	12879	13996	9673.7	33045	21249	29822	1.16599	0.033641	0.0716401	2.30148	1.20256	up
MWSmce113	C10H14O4	Guaifenesin	Others	Saccharides and Alcohols	93-14-1	3	16571	15215	15936	38729	39060	31922	1.23998	0.0107598	0.0333654	2.29896	1.20098	up
pmn001642	C23H20O13	Kaempferol-3-O-(2''-O-acetyl)glucuronide	Flavonoids	Flavonols	-	3	34816	16751	16891	59239	38875	58061	1.06912	0.0309588	0.0680765	2.28133	1.18987	up
pmb1562	C21H34O4	1-Stearidonoyl-Glycerol	Lipids	Glycerol ester	-	1	3660.2	5525	4774.9	13855	7970.6	9885.8	1.12588	0.0650247	0.117279	2.27157	1.18369	up
pme2117	C10H15N5O10P2	Adenosine 5'-diphosphate	Nucleotides and derivatives	Nucleotides and derivatives	58-64-0	1	89839	79739	81610	210570	151200	200870	1.21805	0.027169	0.0625709	2.23992	1.16344	up
pmb0883	C23H48NO7P	LysoPE 18:0	Lipids	LPE	69747-55-3	3	319750	458240	457400	839470	1024100	883250	1.19199	0.0025297	0.0156614	2.22344	1.1528	up
mws5040	C12H21O11Na	Turanose	Others	Saccharides and Alcohols	547-25-1	3	406260	337100	468610	843940	954610	894610	1.22035	0.000661761	0.00982263	2.22213	1.15195	up
Lmsn003023	C27H24O18	1,3,6-Tri-O-galloyl-β-D-glucose*	Tannins	Tannin	18483-17-5	2	2885300	2670900	2970000	5993400	4569500	8084900	1.15798	0.0795481	0.138487	2.18712	1.12903	up
Lmhp009802	C25H46NO7P	LysoPE 20:3(2n isomer)	Lipids	LPE	-	2	12036	19176	14577	28832	34784	36467	1.17533	0.0045332	0.0214088	2.18574	1.12812	up
Lmsp004045	C28H32O16	Isorhamnetin-3-O-glucoside-7-O-rhamnoside	Flavonoids	Flavonols	-	3	5736800	3727400	3641800	8402500	9763600	10368000	1.17449	0.00497908	0.0225217	2.17718	1.12246	up
Lmhp009890	C28H52NO7P	LysoPC 20:3	Lipids	LPC	1199257-41-4	1	24789	31421	27055	51242	67086	58896	1.21297	0.0109668	0.0334711	2.12843	1.08979	up
Xmbp001692	C7H6O5	2,4,6-Trihydroxybenzoic acid	Organic acids	Organic acids	83-30-7	1	24171000	18994000	19358000	39705000	43371000	49298000	1.22255	0.00422338	0.0209647	2.1172	1.08216	up
mws0336	C6H6N2O2	Urocanic acid	Organic acids	Organic acids	104-98-3	3	36165	52375	27856	112870	69105	64012	1.03982	0.0909056	0.153501	2.11336	1.07954	up
mws2104	C7H14O6	D-Pinitol	Others	Saccharides and Alcohols	10284-63-6	3	41934	59102	39545	63593	132150	101010	1.03789	0.108851	0.176662	2.1109	1.07786	up
pma0702	C29H39N3O8	N1,N8-Bis(sinapoyl)spermidine	Alkaloids	Phenolamine	-	3	333800	232550	270410	547770	744180	464110	1.13599	0.0531086	0.100387	2.09864	1.06946	up
mws0866	C6H13O9P	D-Glucose 6-phosphate*	Others	Saccharides and Alcohols	56-73-5	1	2028200	2367700	2149100	5032600	2918700	5759400	1.08334	0.10524	0.171815	2.09484	1.06684	up
pmc0682	C8H8N2	4-Aminoindole	Alkaloids	Plumerane	5192-23-4	3	141850	181770	144640	295020	348950	335720	1.2209	0.00147249	0.012759	2.09219	1.06502	up
mws0034	C22H18O11	Epigallocatechin-3-gallate	Flavonoids	Flavanols	989-51-5	2	2649100	2396600	1804700	3836000	4634600	5807500	1.15516	0.033915	0.0719097	2.08427	1.05954	up
Lmyp003349	C28H24O16	Quercetin-3-O-(6''-galloyl)glucoside	Flavonoids	Flavonols	56316-75-7	3	278620	268700	268260	572110	501060	596770	1.24816	0.00924988	0.031268	2.04755	1.0339	up
pmn001535	C34H28O22	1,3,4,6-Tetra-O-Galloyl-D-Glucose*	Tannins	Tannin	-	1	1458600	1850900	1673200	3473500	2675200	4010200	1.17694	0.038164	0.0774525	2.03883	1.02774	up
Lmsn003625	C34H28O22	1,2,3,6-Tetra-O-galloyl-β-D-glucose*	Tannins	Tannin	79886-50-3	1	3885900	3002100	3391200	6867500	4971400	9104600	1.11108	0.0907966	0.153501	2.03746	1.02677	up
Wmhn001495	C20H20O14	1,4-Di-O-Galloyl-D-glucose	Tannins	Tannin	-	1	6063600	4499200	3784500	8565600	8215600	12347000	1.12221	0.0457111	0.0895022	2.03022	1.02164	up
Lmzn001664	C27H28O17	Kaempferol-3-O-glucuronide-7-O-glucoside	Flavonoids	Flavonols	-	3	21902	14757	17988	30873	35976	43176	1.16516	0.0180386	0.0466231	2.01338	1.00962	up
mws1150	C35H46O20	Echinacoside	Phenolic acids	Phenolic acids	82854-37-3	3	18612	26755	33524	18984	11348	8913.5	1.0035	0.0733658	0.129566	0.497465	-1.00733	down
pmb0374	C5H5N5	2-Aminopurine	Nucleotides and derivatives	Nucleotides and derivatives	452-06-2	2	408760	389060	331430	198120	209780	152990	1.19932	0.00368269	0.0196054	0.496692	-1.00958	down
Zmsp009163	C30H46O3	mudanpinoic acid A	Terpenoids	Terpene	203511-36-8	1	1494700	1638400	1694800	825780	622050	913200	1.19267	0.00229122	0.0152104	0.489039	-1.03198	down
Zmyn005384	C18H36O3	2R-Hydroxyoctadecanoic Acid	Lipids	Free fatty acids	26633-48-7	1	48920	50661	52627	24594	21219	28274	1.22367	0.00142138	0.0126387	0.486748	-1.03875	down
pme1210	C5H11NO2S	L-Methionine	Amino acids and derivatives	Amino acids and derivatives	63-68-3	1	2652200	2528700	2870500	1575900	1243700	1097800	1.20809	0.00208061	0.0143302	0.486549	-1.03934	down
Lmmp000982	C16H24O10	8-Debenzoylpaeoniflorin	Terpenoids	Monoterpenoids	23532-11-8	1	36910000	34805000	48317000	18778000	18669000	20915000	1.20696	0.0358957	0.0743893	0.48622	-1.04032	down
mws1602	C23H28O11	Albiflorin	Terpenoids	Monoterpenoids	39011-90-0	1	21991000	19504000	18180000	9207500	10009000	9310500	1.24147	0.00874333	0.0302042	0.478039	-1.0648	down
mws0213	C5H12O5	Ribitol*	Others	Saccharides and Alcohols	488-81-3	3	43472	32599	43751	18510	16440	22199	1.18403	0.0165155	0.0440227	0.476949	-1.06809	down
Cmyp007259	C20H22O9	Poliothrysoside; Nigracin	Phenolic acids	Phenolic acids	18463-25-7	3	31172	43530	25766	19545	10966	17297	1.06475	0.0601208	0.110422	0.475853	-1.07141	down
MWS20159	C13H18O6	Phenyl-β-D-glucopyranoside	Others	Others	-	1	434780	527630	428740	190380	208410	263000	1.19858	0.00495212	0.0225217	0.475714	-1.07183	down
Zmtn001464	C10H7NO4	4,8-Dihydroxyquinoline-2-carboxylic acid	Organic acids	Organic acids	59-00-7	3	539140	481410	558240	285210	193870	271170	1.18975	0.00194111	0.0139811	0.475206	-1.07338	down
pme1201	C15H14O5	Phloretin	Flavonoids	Chalcones	60-82-2	3	48415	54486	47084	30360	13512	27306	1.05471	0.0228792	0.0551704	0.474567	-1.07531	down
mws1212	C11H12O4	Methyl ferulate	Phenolic acids	Phenolic acids	2309-07-1	3	234950	224170	256950	127270	118590	91283	1.21636	0.00101926	0.0109581	0.470824	-1.08674	down
Lmbn005487	C18H34O4	12,13-DHOME; (9Z)-12,13-Dihydroxyoctadec-9-enoic acid	Lipids	Free fatty acids	263399-35-5	1	48908	59394	54860	30165	20042	26482	1.18953	0.00244961	0.0156614	0.470018	-1.08921	down
pme0230	C10H13N5O4	Adenosine	Nucleotides and derivatives	Nucleotides and derivatives	58-61-7	1	5589600	6000900	5250400	2537500	2944800	2425900	1.2405	0.000605152	0.00955693	0.469583	-1.09055	down
ML10180524	C9H13N3O5	Cytarabine	Nucleotides and derivatives	Nucleotides and derivatives	147-94-4	1	4673000	4882900	4992700	2203200	2489700	2113900	1.25044	7.91986e-05	0.00459352	0.467866	-1.09583	down
Cmcp006498	C36H58O10	2α,3α,19α-Trihydroxyolean-12-en-28-oic acid-28-O-glucoside	Terpenoids	Triterpene Saponin	-	2	10918	12343	21811	8731.2	7209.8	5125.9	1.03452	0.134476	0.207262	0.467405	-1.09725	down
Lmgp000796	C8H7NO2	4-Hydroxymandelonitrile	Alkaloids	Alkaloids	13093-65-7	3	2575700	2379600	2741400	1348700	1200800	1032200	1.23172	0.000643802	0.00982263	0.465355	-1.1036	down
mws1499	C5H10O5	D-Arabinose*	Others	Saccharides and Alcohols	10323-20-3	1	923380	899670	920190	559210	334950	377140	1.17433	0.0181603	0.0467585	0.46343	-1.10958	down
pmn001517	C15H22O8	3,4,5-Trimethoxyphenyl-1-O-Glucoside	Phenolic acids	Phenolic acids	-	3	9227800	9639600	10290000	5540700	3459700	4502600	1.18689	0.0045654	0.0214088	0.463107	-1.11058	down
Lmhp001670	C11H22N2O3	L-Valyl-L-Leucine	Amino acids and derivatives	Amino acids and derivatives	3989-97-7	2	688110	707830	685220	327460	321830	303690	1.25833	3.10303e-06	0.0015289	0.457908	-1.12687	down
pmb3072	C22H26O12	3-O-p-Coumaroylshikimic acid-O-glucoside*	Phenolic acids	Phenolic acids	-	2	127940	153630	100190	78077	58643	36972	1.0794	0.0261671	0.0607711	0.454977	-1.13613	down
pmc0274	C6H6N4S	6-Methylmercaptopurine	Nucleotides and derivatives	Nucleotides and derivatives	50-66-8	1	18201000	17749000	19633000	8278600	8207200	8722500	1.25467	0.00170108	0.013584	0.453525	-1.14074	down
Hmtp000776	C8H9NO3	4,5,6-Trihydroxy-2-cyclohexen-1-ylideneacetonitrile	Alkaloids	Alkaloids	-	3	351130	354320	434850	170990	165640	178670	1.23987	0.0154465	0.0421337	0.451899	-1.14593	down
Hmbp001276	C8H8O4	Gallacetophenone	Phenolic acids	Phenolic acids	528-21-2	2	1046800	1125800	1215000	663940	513640	352820	1.15306	0.00836526	0.0292651	0.451765	-1.14635	down
pme0321	C21H20O10	Kaempferol-7-O-rhamnoside	Flavonoids	Flavonols	20196-89-8	3	138860	123020	106240	73082	42973	48925	1.15536	0.00679379	0.0261304	0.448169	-1.15788	down
NK10251888	C8H18N4O2	NG,NG-Dimethyl-L-arginine	Amino acids and derivatives	Amino acids and derivatives	30315-93-6	2	2063400	1452400	1904200	931640	794320	700220	1.19553	0.0216111	0.0529231	0.447635	-1.15961	down
pmb1912	C20H23N7O7	10-Formyltetrahydrofuran	Alkaloids	Alkaloids	2800-34-2	1	12317000	12240000	13503000	5547200	5389100	5981800	1.25198	0.000922182	0.0107192	0.444511	-1.16971	down
mws1078	C7H7NO2	Anthranilic Acid	Phenolic acids	Phenolic acids	118-92-3	3	81601	46122	66886	33798	28301	23258	1.13155	0.0613329	0.111717	0.438608	-1.189	down
Lmsn003297	C21H22O11	3,4,2',4',6'-Pentahydroxychalcone-4'-O-glucoside	Flavonoids	Chalcones	-	1	67178	98405	83449	46622	36604	24878	1.13447	0.016423	0.0440227	0.434097	-1.20391	down
mws5041	C8H16N2O3	L-Glycyl-L-isoleucine*	Amino acids and derivatives	Amino acids and derivatives	19461-38-2	2	360780	417850	402230	184050	180580	146300	1.23849	0.000738259	0.0101695	0.432676	-1.20864	down
mws0147	C5H10O3	β-Hydroxyisovaleric acid	Organic acids	Organic acids	625-08-1	3	263280	246040	284500	159200	71890	110460	1.11537	0.0151116	0.0415288	0.430261	-1.21672	down
mws0183	C7H6O4	3,4-Dihydroxybenzoic acid (Protocatechuic acid)*	Phenolic acids	Phenolic acids	99-50-3	3	155790	192170	162250	101610	42161	74250	1.08584	0.0129082	0.0368532	0.427316	-1.22662	down
Hmyp002656	C11H11NO4	Methyl dioxindole-3-acetate	Others	Others	57061-18-4	3	415010	371300	394120	132510	187720	182840	1.21477	0.000792688	0.0107192	0.426175	-1.23048	down
pme0021	C9H11NO2	L-Phenylalanine	Amino acids and derivatives	Amino acids and derivatives	63-91-2	1	17502000	16925000	19390000	7563000	7606200	7746800	1.25458	0.00498665	0.0225217	0.425813	-1.23171	down
mws0219	C4H7NO4	L-Aspartic Acid	Amino acids and derivatives	Amino acids and derivatives	56-84-8	1	5112900	4698700	5859300	1973700	2950900	1728000	1.17784	0.00410538	0.0206008	0.424519	-1.2361	down
Hmdn001667	C20H16O13	Ellagic acid-4-O-glucoside	Tannins	Tannin	-	2	723910	1214400	832470	552170	196250	422220	1.00564	0.0487035	0.0938309	0.422495	-1.24299	down
mws4176	C12H16N2O3	L-Alanyl-L-Phenylalanine	Amino acids and derivatives	Amino acids and derivatives	3061-90-3	3	121030	132150	144150	63068	45550	59053	1.22024	0.00106923	0.0109581	0.421994	-1.2447	down
Lmsp003790	C34H42O21	Isorhamnetin-3-O-sophoroside-7-O-rhamnoside	Flavonoids	Flavonols	41328-75-0	1	407370	481280	541130	193480	201680	205360	1.23857	0.0183547	0.0471489	0.420009	-1.25151	down
mws0263	C5H7NO3	5-Oxo-L-Proline	Amino acids and derivatives	Amino acids and derivatives	98-79-3	3	23665	33576	34736	10551	17915	9394.5	1.1301	0.0172423	0.045026	0.41163	-1.28058	down
mws0736	C8H16N2O3	N-Glycyl-L-leucine*	Amino acids and derivatives	Amino acids and derivatives	869-19-2	2	556420	570520	512670	252760	223220	196590	1.24211	0.00017741	0.00611289	0.410201	-1.2856	down
mws1491	C18H32O2	Linoleic acid	Lipids	Free fatty acids	60-33-3	1	35498000	39259000	38045000	15178000	13153000	17695000	1.23296	0.000242196	0.00675219	0.408025	-1.29327	down
Hmbn005207	C30H48O4	Hederagenin	Terpenoids	Triterpene	465-99-6	3	31609000	37057000	38055000	17809000	6781000	18880000	1.03668	0.0167939	0.0443811	0.407324	-1.29575	down
MWSmce495	C15H22O5	Octyl gallate	Phenolic acids	Phenolic acids	1034-01-1	3	7567.1	4830.1	3265.2	2515.2	1622.6	2223.4	1.05235	0.127069	0.198625	0.406145	-1.29993	down
pmn001660	C20H30O7	Cinncassiol A	Phenolic acids	Phenolic acids	73599-11-8	1	213250	178090	273210	151040	67165	51448	1.0406	0.0344703	0.0722677	0.405768	-1.30127	down
mws0612	C10H12O4	3,4-Dimethoxyphenyl acetic acid	Organic acids	Organic acids	93-40-3	3	40962	42844	36854	14292	11738	22721	1.15226	0.0074236	0.0272196	0.404036	-1.30744	down
Hmcn006267	C9H10O4	2,6-Dimethoxybenzoic acid	Phenolic acids	Phenolic acids	1466-76-8	2	13723000	13962000	15197000	6509100	5392800	5358500	1.24664	0.000167812	0.00611289	0.402509	-1.31291	down
mws0146	C7H7NO2	Nicotinic Acid Methyl Ester(Methyl Nicotinate)	Alkaloids	Alkaloids	93-60-7	1	4403000	4540900	4669600	1768900	1913700	1768200	1.25815	3.32693e-05	0.00305523	0.400397	-1.3205	down
mws0044	C15H12O7	Dihydroquercetin(Taxifolin)	Flavonoids	Dihydroflavonol	480-18-2	3	160410	130500	166320	63066	64937	54376	1.23666	0.00964913	0.0319372	0.398878	-1.32598	down
mws0180	C7H6O4	2,5-Dihydroxybenzoic acid; Gentisic Acid*	Phenolic acids	Phenolic acids	490-79-9	3	206520	183040	185450	92563	57622	78558	1.20201	0.00116671	0.0112782	0.397807	-1.32986	down
pme3033	C4H9NO2	N,N-Dimethylglycine	Amino acids and derivatives	Amino acids and derivatives	1118-68-9	3	6133800	5785600	6125800	2710300	2190600	2273900	1.24685	0.000107466	0.00514904	0.397602	-1.3306	down
MWSmce429	C8H8O3	2',6'-Dihydroxyacetophenone	Phenolic acids	Phenolic acids	699-83-2	3	137260	119670	121430	39919	56674	53499	1.22047	0.000578359	0.00955693	0.396691	-1.33391	down
Zmpn003368	C18H30O3	13S-Hydroxy-9Z,11E,15Z-octadecatrienoic acid	Lipids	Free fatty acids	87984-82-5	3	70191	69518	61045	28784	19464	31233	1.19413	0.00112756	0.0109962	0.395912	-1.33675	down
Lmmp002755	C33H40O21	Quercetin-7-O-rutinoside-4'-O-glucoside	Flavonoids	Flavonols	-	3	51588	44928	35497	18097	14888	19132	1.20575	0.0229365	0.0551877	0.394787	-1.34085	down
mws4171	C8H8O5	2,4,6-Trihydroxybenzoic acid methyl ester	Phenolic acids	Phenolic acids	3147-39-5	3	54955	49270	58881	21638	18877	23852	1.23754	0.00186926	0.0138104	0.394633	-1.34142	down
Lmhn002321	C21H18O12	Vnilloylcaffeoyltartaric acid	Phenolic acids	Phenolic acids	-	3	59211	96916	71349	32732	21354	35033	1.14698	0.0399109	0.0801126	0.391773	-1.35191	down
mws0976	C9H12N2O6	β-Pseudouridine	Nucleotides and derivatives	Nucleotides and derivatives	1445-07-4	1	59827	66796	55079	23762	29280	17767	1.20306	0.00148199	0.012759	0.389699	-1.35957	down
MWSmce455	C9H10O4	Vanillic acid methyl ester	Phenolic acids	Phenolic acids	3943-74-6	1	12536000	13254000	14254000	6057300	4466300	5027500	1.23592	0.000286327	0.00679394	0.38835	-1.36457	down
Lmbn004240	C18H34O5	9,10-Dihydroxy-12,13-epoxyoctadecanoic acid	Lipids	Free fatty acids	-	3	10325	8543.1	13203	4245	3707.5	4440.4	1.20937	0.0373176	0.0762968	0.38642	-1.37176	down
mws0254	C6H9N3O2	L-Histidine	Amino acids and derivatives	Amino acids and derivatives	71-00-1	1	21913000	18848000	20463000	7937300	8296600	7326200	1.25178	0.0025179	0.0156614	0.384818	-1.37775	down
Hmbp001441	C23H28O12	Oxypaeoniflorin	Terpenoids	Monoterpenoids	39011-91-1	1	1239800	1424100	1363200	450460	533090	558400	1.24375	0.000607064	0.00955693	0.382893	-1.38499	down
pmp000266	C30H48O4	3β,19α-Dihydroxyolean-12-en-28-oic acid	Terpenoids	Triterpene	-	1	18039	24458	24320	7343.9	9820	8345.9	1.21858	0.0150727	0.0415252	0.381786	-1.38916	down
pme1712	C11H20N2O6	L-Saccharopine	Amino acids and derivatives	Amino acids and derivatives	997-68-2	3	362090	425820	454860	181930	132010	160040	1.22661	0.00355278	0.0192865	0.38139	-1.39066	down
Lmyn007883	C16H32O4	9,16-Dihydroxypalmitic acid	Lipids	Free fatty acids	38076-49-2	3	31420000	29923000	33621000	15170000	7308500	13706000	1.14291	0.00668989	0.0259563	0.381034	-1.39201	down
mws0159	C9H8O3	Phenylpyruvic acid	Organic acids	Organic acids	156-06-9	3	290220	305110	263410	115400	64609	146160	1.12824	0.00706211	0.0262935	0.379823	-1.3966	down
pmd0143	C28H58NO7P	LysoPC 20:0	Lipids	LPC	108341-80-6	3	29459	34101	38852	10130	14647	14056	1.2113	0.00605734	0.024362	0.379184	-1.39903	down
Lmbp000728	C8H8O	(S)-2-Phenyloxirane	Others	Others	20780-54-5	1	271570	288320	496960	138650	149620	111880	1.15646	0.0910976	0.153501	0.378625	-1.40116	down
Lmqp007331	C30H26O12	Kaempferol-3-O-(3''-O-p-Coumaroyl)rhamnoside*	Flavonoids	Flavonoid	-	3	20249	16886	20930	10537	6495.7	4928.1	1.15118	0.00565762	0.0237965	0.378211	-1.40274	down
mws0885	C7H6O4	2,4-Dihydroxybenzoic acid*	Phenolic acids	Phenolic acids	89-86-1	3	164190	158910	205600	85622	52616	61487	1.19687	0.005413	0.0235908	0.377766	-1.40443	down
pmb2620	C11H12O4	3,4-Dimethoxycinnamic acid	Phenolic acids	Phenolic acids	14737-89-4	3	72395	68853	70129	30974	18875	28827	1.20158	0.00441827	0.0214088	0.372207	-1.42582	down
Lmsp003161	C33H40O20	Kaempferol-3-O-sophoroside-7-O-rhamnoside	Flavonoids	Flavonols	-	2	65845	40164	85616	29448	21375	20052	1.11953	0.0858481	0.146447	0.369863	-1.43494	down
pmp000001	C16H12O6	Hispidulin (5,7,4'-Trihydroxy-6-methoxyflavone)*	Flavonoids	Flavonoid	1447-88-7	3	13785	14575	17361	3209.1	5909.7	7773.9	1.11779	0.00554964	0.0237043	0.369474	-1.43646	down
MWS2070	C10H12O3	Propyl 4-hydroxybenzoate	Phenolic acids	Phenolic acids	94-13-3	3	7592.1	6082.3	6744.6	2418.5	2789.6	2316.3	1.24245	0.00582864	0.0241472	0.3685	-1.44026	down
mws0133	C6H6N2O	Nicotinamide	Others	Vitamin	98-92-0	2	1034500	1095500	1294400	433820	422540	387100	1.24877	0.00967007	0.0319372	0.363118	-1.46149	down
pme1178	C10H13N5O5	Guanosine	Nucleotides and derivatives	Nucleotides and derivatives	118-00-3	1	18431000	20431000	17606000	5916800	7490400	6785000	1.24454	0.000924071	0.0107192	0.357587	-1.48364	down
Lmbn006152	C18H32O2	(9Z,11E)-Octadecadienoic acid	Lipids	Free fatty acids	2540-56-9	1	23622	23000	21626	8953.3	6045.6	9237.4	1.21474	0.00080529	0.0107192	0.355121	-1.49362	down
Zmgn001448	C7H12O5	2-Propylmalic Acid*	Organic acids	Organic acids	-	1	10192000	10055000	9695100	3615600	2250900	4762200	1.16167	0.0101086	0.0327652	0.354975	-1.49421	down
MWSslk132	C16H30O4	Hexadecanedioic acid	Lipids	Free fatty acids	505-54-4	3	105360	123170	127000	43175	37149	45409	1.24384	0.00348312	0.0190486	0.353649	-1.49961	down
Zmsp001180	C16H24O9	1-O-β-D-gluecopyranosyl-paeonisuffrone	Terpenoids	Terpene	-	1	8027700	8174100	9321100	2525200	3174900	3239400	1.24083	0.00105841	0.0109581	0.350254	-1.51353	down
pmn001686	C16H32O4	10,16-Dihydroxypalmitic acid	Lipids	Free fatty acids	3233-90-7	1	887930	892050	969500	390260	195540	363330	1.167	0.00411268	0.0206008	0.345203	-1.53448	down
Zmgn000447	C3H7O7P	3-Phospho-D-glyceric acid	Others	Saccharides and Alcohols	820-11-1	3	1349900	1117700	1023100	441440	356710	399700	1.23505	0.0118342	0.0347768	0.343155	-1.54307	down
pme0120	C5H11NO2	5-Aminovaleric acid	Amino acids and derivatives	Amino acids and derivatives	660-88-8	3	67529	67797	65257	24839	26371	17330	1.22852	0.00222288	0.0148904	0.341704	-1.54918	down
pme2122	C5H9N3	Histamine	Amino acids and derivatives	Amino acids and derivatives	51-45-6	3	97136	77763	91412	34867	29337	26713	1.23877	0.00400485	0.0204321	0.341394	-1.55049	down
mws2368	C8H10O2	Tyrosol	Phenolic acids	Phenolic acids	501-94-0	3	23766	36230	25844	11038	12807	5458.8	1.12448	0.0212499	0.0522158	0.341377	-1.55056	down
Lmmn003323	C16H32O3	2-Hydroxyhexadecanoic acid	Organic acids	Organic acids	764-67-0	2	1155000	1252200	1245700	341560	487570	414490	1.23755	0.000178285	0.00611289	0.340447	-1.5545	down
pmb3101	C7H12O5	2-Isopropylmalic Acid*	Organic acids	Organic acids	49601-06-1	1	11415000	11863000	10843000	3570200	2643000	5390300	1.17518	0.0059626	0.0242983	0.340069	-1.5561	down
mws0028	C8H8O4	Vanillic acid	Phenolic acids	Phenolic acids	121-34-6	3	200090	335850	272130	129270	61220	83692	1.13899	0.0276672	0.0631259	0.339305	-1.55935	down
mws0009	C10H10O3	Coniferaldehyde	Phenolic acids	Phenolic acids	20649-42-7	2	243280	379200	437090	81911	103710	173450	1.11914	0.0376774	0.0768898	0.338884	-1.56114	down
pmb0639	C33H40O20	Apigenin-8-C-glucoside-7-O-Sophoroside	Flavonoids	Flavonoid carbonoside	-	3	97505	117030	145790	45084	20241	56252	1.08984	0.0125072	0.0361392	0.337409	-1.56743	down
mws0089	C21H20O11	Kaempferol-7-O-glucoside*	Flavonoids	Flavonols	16290-07-6	1	36850000	34617000	35574000	12071000	12345000	11685000	1.25894	0.000301436	0.00692047	0.337263	-1.56805	down
pmp001105	C33H40O20	Kaempferol-3-O-neohesperidoside-7-O-glucoside	Flavonoids	Flavonols	-	3	93629	89697	95730	38630	25470	29133	1.22987	0.00107532	0.0109581	0.334101	-1.58164	down
Hmcp001509	C33H40O21	Isorhamnetin-3-O-(2''-O-xylosyl)glucoside-7-O-glucoside	Flavonoids	Flavonols	-	3	112930	89357	109100	38293	35380	30142	1.2405	0.00642298	0.025279	0.333395	-1.58469	down
mws0639	C7H6O4	2,3-Dihydroxybenzoic Acid*	Organic acids	Organic acids	303-38-8	3	155680	171280	270080	74595	37474	86889	1.1029	0.0498813	0.0954326	0.333241	-1.58536	down
pme2527	C5H12N2O2	L-Ornithine	Amino acids and derivatives	Amino acids and derivatives	70-26-8	3	129450	93137	104620	30874	45922	31946	1.21147	0.0105118	0.0332414	0.332334	-1.58929	down
pme0278	C7H14N2O4	2,6-Diaminooimelic acid	Amino acids and derivatives	Amino acids and derivatives	583-93-7	3	836820	809260	784270	271440	274820	261090	1.25879	0.000365463	0.00774501	0.332195	-1.5899	down
Hmbn002692	C22H30O14	6'-O-Feruloyl-D-sucrose	Phenolic acids	Phenolic acids	118230-77-6	3	43147	40332	37101	12652	8483	18905	1.1597	0.00365181	0.0196054	0.332062	-1.59048	down
mws2212	C9H8O4	Caffeic acid	Phenolic acids	Phenolic acids	331-39-5	3	140100	152080	144540	53842	54852	35363	1.22455	0.000725791	0.0101347	0.329861	-1.60007	down
pmn001691	C18H32O5	9,12,13-Trihydroxy-10,15-octadecadienoic acid	Lipids	Free fatty acids	-	1	136060	166200	152310	65566	31518	52000	1.1736	0.00161396	0.0133678	0.327967	-1.60838	down
mws1179	C21H22O10	Naringenin-7-O-glucoside (Prunin)*	Flavonoids	Dihydroflavone	529-55-5	1	11923000	11961000	11379000	4169700	3897900	3379100	1.2533	1.71005e-05	0.00256756	0.324609	-1.62322	down
pmn001610	C20H36O2	Eicosadienoic acid	Lipids	Free fatty acids	5598-38-9	1	933590	917200	884200	328700	223280	334940	1.22421	0.00112319	0.0109962	0.324286	-1.62466	down
Lmqn004838	C15H8O8	3-O-Methylellagic acid	Tannins	Tannin	-	2	506730	678940	886410	296340	96413	278230	1.05161	0.0309803	0.0680765	0.323821	-1.62673	down
Lmhn002926	C13H12O7	p-Coumaroylmalic acid	Phenolic acids	Phenolic acids	-	3	183500	182770	227140	95686	28502	67759	1.08162	0.00664232	0.0258651	0.323464	-1.62832	down
Cmdn000784	C5H4N4O3	Uric acid	Nucleotides and derivatives	Nucleotides and derivatives	69-93-2	3	99900	112920	124130	36909	22129	49916	1.15882	0.00218613	0.0148711	0.323354	-1.62882	down
MWS80007	C18H32O4	13-Hydroperoxy-9Z,11E-octadecadienoic acid	Lipids	Free fatty acids	23017-93-8	3	7307.5	6781.1	6284.6	2843.9	1364.3	2315.2	1.17554	0.0015873	0.0133527	0.320195	-1.64298	down
Lmsp003729	C27H30O17	Myricetin-3-O-rutinoside	Flavonoids	Flavonols	-	3	26517	51156	37518	19742	5377.5	11642	1.04065	0.0458302	0.0895476	0.319135	-1.64776	down
pmn001378	C26H32O11	Pinoresinol-4-O-glucoside	Lignans and Coumarins	Lignans	41607-20-9	3	358840	341480	338280	107020	134480	86401	1.23334	0.000843361	0.0107192	0.315714	-1.66331	down
Lmgn000160	C4H8N2O3	3-Ureidopropionic Acid	Organic acids	Organic acids	462-88-4	3	99833	86363	77377	37969	28338	16737	1.16705	0.00259183	0.0157801	0.31507	-1.66625	down
Zmgn000173	C5H10O5	D-Ribose*	Others	Saccharides and Alcohols	50-69-1	1	3499400	3516600	3957900	1427500	880130	1147600	1.22279	0.000331185	0.00729933	0.314859	-1.66722	down
mws0913	C21H20O11	Kaempferol-3-O-galactoside (Trifolin)*	Flavonoids	Flavonols	23627-87-4	1	30686000	36537000	35818000	10090000	11738000	10586000	1.25214	0.00389254	0.0202097	0.314574	-1.66853	down
Zmyn004714	C18H34O3	Ricinoleic acid	Lipids	Free fatty acids	141-22-0	1	69720	84982	80864	23689	23632	26590	1.25052	0.00534479	0.0235598	0.313759	-1.67227	down
mws1454	C23H26O11	Persicoside	Flavonoids	Dihydroflavone	28978-03-2	3	1269100	1257400	931980	407500	426230	249770	1.19666	0.00804798	0.0284259	0.313288	-1.67444	down
pmc0281	C15H21N5O8	Ribosyladenosine	Nucleotides and derivatives	Nucleotides and derivatives	-	3	1813700	1706700	1932800	586440	525910	590770	1.25458	0.00122713	0.0115581	0.312316	-1.67892	down
pme3011	C4H9NO2	γ-Aminobutyric acid*	Organic acids	Organic acids	56-12-2	1	9361000	9523700	8141200	3194000	2455500	2780500	1.24394	0.00121095	0.011504	0.311923	-1.68074	down
pmf0297	C20H42O	1-Eicosanol	Lipids	Free fatty acids	629-96-9	3	75375	86210	82765	26478	23211	26463	1.25342	0.00138659	0.0126283	0.311651	-1.682	down
pmb0889	C18H30O2	Punicic acid (9Z,11E,13Z-octadecatrienoic acid)	Lipids	Free fatty acids	544-72-9	1	7015000	7263600	7315400	2169400	2319400	2197700	1.25948	2.45771e-05	0.00256756	0.309646	-1.69131	down
Zmsp005502	C17H18O6	Paeonilactone C	Terpenoids	Terpene	98751-77-0	1	24102000	22028000	22294000	7189800	6628200	7326800	1.2556	0.000673849	0.00982263	0.309026	-1.6942	down
pme0033	C5H4N4O	Hypoxanthine	Nucleotides and derivatives	Nucleotides and derivatives	68-94-0	3	67189	77471	73546	19152	21050	27184	1.23577	0.000256726	0.00675219	0.308818	-1.69517	down
pme2693	C6H14N2O	N-Acetylputrescine	Alkaloids	Phenolamine	18233-70-0	3	168730	192050	213780	59123	60484	57369	1.25302	0.00923847	0.031268	0.30802	-1.6989	down
Smpn009230	C30H48O5	2α,3α,23-trihydroxyolean-12-en-28-oic acid	Terpenoids	Triterpene	-	3	54553000	36442000	36562000	21061000	4912400	13277000	1.0365	0.0202022	0.0507127	0.307709	-1.70036	down
Lmtn002916	C22H20O14	Mearnsetin-3-O-glucuronide	Flavonoids	Flavonoid	-	3	276890	265680	226310	91228	67161	73958	1.23853	0.00232228	0.0153123	0.302189	-1.72648	down
Hmbn002187	C30H32O15	6'-O-Galloyl Paeoniflorin	Terpenoids	Terpene	122965-41-7	3	237020	165190	143030	41450	72000	50905	1.18132	0.0364485	0.0751506	0.301436	-1.73008	down
HJN102	C34H30O15	3,4,5-Tricaffeoylquinic acid	Phenolic acids	Phenolic acids	86632-03-3	3	28691	26253	37831	14938	3826.8	9033	1.07076	0.0106783	0.0332414	0.299626	-1.73877	down
pmb0885	C18H26O3	4-Oxo-9Z,11Z,13E,15E-Octadecatetraenoic Acid	Lipids	Free fatty acids	-	3	12985	16691	17330	3598.4	5210.6	5251.9	1.22176	0.007562	0.0272331	0.29913	-1.74116	down
pme2244	C11H11NO2	3-Indolepropionic acid	Alkaloids	Plumerane	830-96-6	3	47633	61211	55947	17576	10388	20932	1.18357	0.00191616	0.0138922	0.296715	-1.75285	down
mws0251	C5H6N2O2	Thymine	Nucleotides and derivatives	Nucleotides and derivatives	65-71-4	3	12405	27815	41280	11870	7377.1	4900.8	1.01984	0.142278	0.216262	0.296293	-1.7549	down
Lmsp004166	C27H30O16	Quercetin-3-O-glucoside-7-O-rhamnoside	Flavonoids	Flavonols	-	3	475070	647930	421910	150630	160990	146070	1.23121	0.0331992	0.0711782	0.296257	-1.75508	down
pmn001707	C30H46O5	Quillaic acid	Phenolic acids	Phenolic acids	631-01-6	3	454230	308670	440860	137970	71866	145360	1.16048	0.012728	0.0366222	0.295072	-1.76086	down
HJN110	C30H48O3	Betulinic acid*	Terpenoids	Triterpene	472-15-1	1	405260	434700	414510	165010	54294	144920	1.11216	0.00939671	0.0315706	0.290341	-1.78418	down
pmn001511	C13H18O7	3-Hydroxy-5-Methylphenol-1-O-Glucoside	Phenolic acids	Phenolic acids	-	3	125500	133120	110800	26815	36207	43463	1.22224	0.000651746	0.00982263	0.288249	-1.79461	down
mws0232	C17H20N4O6	Riboflavin (Vitamin B2)	Others	Vitamin	83-88-5	2	675380	799540	864530	223970	239780	209070	1.25143	0.00852412	0.0296327	0.287598	-1.79788	down
Lmrn003000	C9H10O3	2-Hydroxy-3-phenylpropanoic acid	Organic acids	Organic acids	7326-19-4	3	4044.8	8089.5	12726	2684.2	1280	3175.5	1.02538	0.136635	0.209602	0.287193	-1.79991	down
Lmhn003074	C14H14O8	Feruloylmalic acid	Phenolic acids	Phenolic acids	-	3	140390	170070	151790	49942	31474	49644	1.21918	0.0008119	0.0107192	0.283526	-1.81845	down
mws0032	C15H10O8	Myricetin	Flavonoids	Flavonols	529-44-2	2	224630	475100	289610	97210	89883	92713	1.18578	0.0875208	0.149069	0.282821	-1.82204	down
pme2776	C10H12N4O4	2'-Deoxyinosine	Nucleotides and derivatives	Nucleotides and derivatives	890-38-0	3	216470	303660	332710	85109	79184	75078	1.23483	0.0272541	0.0625709	0.280675	-1.83303	down
Zmjp004852	C23H24O13	5,6,3′,4′-Tetrahydroxy-3,7-dimethoxyflavone-6-O-glucoside	Flavonoids	Flavonoid	-	2	14797000	14305000	12667000	4370100	4391000	2916300	1.23246	0.000361755	0.00774501	0.279571	-1.83871	down
mws0058	C16H12O6	Diosmetin (5,7,3'-Trihydroxy-4'-methoxyflavone)*	Flavonoids	Flavonoid	520-34-3	3	13440	14708	18303	3797.9	3852.2	5333	1.22816	0.010109	0.0327652	0.279501	-1.83907	down
mws1068	C15H10O6	Kaempferol (3,5,7,4'-Tetrahydroxyflavone)	Flavonoids	Flavonols	520-18-3	1	716120	887190	890120	291600	142130	259590	1.18607	0.00151222	0.0129184	0.278059	-1.84654	down
Zmyn000110	C6H14NO8P	D-Glucosamine 1-phosphate	Others	Saccharides and Alcohols	2152-75-2	3	18543	26652	32289	9037.1	3800.5	8440.7	1.1341	0.028607	0.0646003	0.274615	-1.86452	down
pme3391	C22H23O12+	Petunidin-3-O-glucoside	Flavonoids	Anthocyanins	6988-81-4	3	9442500	10222000	16046000	3900600	2558900	3226200	1.2029	0.0488962	0.0940326	0.271228	-1.88242	down
pmb0197	C11H15N5O5	N7-Methylguanosine	Nucleotides and derivatives	Nucleotides and derivatives	20244-86-4	3	67475	123090	111370	21819	27981	31425	1.19691	0.0457257	0.0895022	0.269015	-1.89424	down
Lmmn004625	C21H22O11	Dihydrokaempferol-7-O-glucoside	Flavonoids	Flavonols	-	3	345250	488900	428650	115460	117260	106850	1.24598	0.0173547	0.045106	0.268902	-1.89485	down
Lmmp003091	C27H30O16	Quercetin-3-O-(4''-O-glucosyl)rhamnoside	Flavonoids	Flavonols	59262-54-3	3	542710	551980	436620	138060	105320	164900	1.225	0.00346007	0.0190486	0.266621	-1.90714	down
pmb0711	C27H30O16	Quercetin-7-O-rutinoside*	Flavonoids	Flavonols	147714-62-3	3	529420	610290	436940	129140	155720	131290	1.24179	0.0143178	0.0399448	0.263946	-1.92169	down
pme1194	C9H13N3O4	2'-Deoxycytidine	Nucleotides and derivatives	Nucleotides and derivatives	951-77-9	1	318070	375640	435480	84528	96849	112520	1.23962	0.011089	0.0335718	0.260272	-1.94191	down
Lmmp006709	C30H26O12	Kaempferol-3-O-(4''-p-coumaroyl)rhamnoside*	Flavonoids	Flavonols	-	3	999520	1027900	905490	241020	273360	246630	1.25587	0.00145581	0.0127326	0.259473	-1.94635	down
Lmqp008286	C30H48O5	Arjunolic Acid	Terpenoids	Triterpene	465-00-9	1	159140	95440	147900	46050	35249	23058	1.18245	0.0269267	0.0623388	0.259285	-1.94739	down
MWSmce490	C8H8O4	2',4',6'-Trihydroxyacetophenone	Phenolic acids	Phenolic acids	480-66-0	3	36585	34338	25196	5102.1	5534.2	14274	1.12707	0.00706463	0.0262935	0.259161	-1.94808	down
MWS2910	C10H15N3O4	5-Methyl-2'-Deoxycytidine	Nucleotides and derivatives	Nucleotides and derivatives	838-07-3	3	176360	189850	207940	49759	38191	60507	1.23177	0.000411957	0.00810672	0.258568	-1.95138	down
MWSmce632	C10H10O4	Vanillin acetate	Phenolic acids	Phenolic acids	881-68-5	3	67816	69728	53081	25945	11043	11383	1.16886	0.00279245	0.0165445	0.25375	-1.97852	down
Hmgp001916	C29H34O18	3,3',5,7-Tetrahydroxy-4',6-Dimethoxyflavone-7-O-Gentiobioside; (Laciniatin-7-O-Gentiobioside)	Flavonoids	Flavonols	-	2	11633000	12671000	15824000	3534400	2924200	3680900	1.24268	0.0132598	0.0373717	0.252679	-1.98462	down
pme1286	C14H20N6O5S	S-(5'-Adenosy)-L-homocysteine	Amino acids and derivatives	Amino acids and derivatives	979-92-0	1	1251000	1372400	1420100	353250	358760	305970	1.25667	0.0010377	0.0109581	0.251757	-1.9899	down
Hmqp003184	C29H30O18	Luteolin-7-O-(6''-malonyl)glucoside-5-O-arabinoside	Flavonoids	Flavonoid	-	3	137070	148240	130060	50630	24712	28165	1.20387	0.000921243	0.0107192	0.249192	-2.00467	down
pmb3142	C13H16O8	Salicylic acid-2-O-glucoside	Phenolic acids	Phenolic acids	10366-91-3	3	3637700	2830500	3641300	973910	817030	695240	1.24104	0.00703717	0.0262935	0.245925	-2.02371	down
pmb0819	C10H8N2	3-Indoleacetonitrile	Alkaloids	Plumerane	771-51-7	3	41352	41830	49764	13592	7159.5	11839	1.21105	0.00094065	0.0107749	0.245141	-2.02832	down
pme1383	C8H11NO3	Pyridoxine	Others	Vitamin	65-23-6	3	2771800	2683000	2907100	640380	727030	678660	1.258	0.000233587	0.00675219	0.24469	-2.03098	down
Hmbn004734	C29H44O4	30-Norhederagenin	Steroids	Steroidal saponins	117654-06-5	3	107660	132900	83789	25971	8056.3	45152	1.04767	0.0118853	0.0348342	0.244118	-2.03435	down
MWSmce574	C8H10O3	3,5-Dimethoxyphenol	Phenolic acids	Phenolic acids	500-99-2	3	154360	139370	126520	36355	23200	42443	1.21414	0.000726538	0.0101347	0.242708	-2.04271	down
Hmjp002999	C28H32O16	Isorhamnetin-3-O-rutinoside (Narcissin)	Flavonoids	Flavonoid	604-80-8	3	1091700	1242800	1472100	314950	295370	309990	1.25153	0.0127684	0.0366428	0.241767	-2.04831	down
pmb0709	C30H32O20	Quercetin-7-O-(6''-malonyl)glucosyl-5-O-glucoside*	Flavonoids	Flavonols	-	3	93443	86876	93525	28548	13069	24456	1.19543	0.00111532	0.0109962	0.24128	-2.05122	down
Lmbp002309	C17H22O9	Sinapaldehyde-4-O-Glucoside	Phenolic acids	Phenolic acids	154461-65-1	3	133400	159790	177560	35720	45038	30525	1.24073	0.00655645	0.0257125	0.236395	-2.08073	down
Rfmb091	C18H32O3	9S-Hydroxy-10E,12Z-octadecadienoic acid*	Lipids	Free fatty acids	15514-85-9	1	697320	644250	625410	168360	111360	183960	1.2285	8.41605e-05	0.00463724	0.235732	-2.08478	down
mws0884	C10H12N5O6P	Cyclic 3',5'-Adenylic acid	Nucleotides and derivatives	Nucleotides and derivatives	60-92-4	1	40458	51173	35275	13058	6704.8	9747.4	1.20586	0.0114828	0.0341078	0.232536	-2.10447	down
Cmsn001914	C25H34O12	7R,8S-erythro-3',4,9,9'-tetrahydroxy-3-methoxy-8-O-4'-neolignan-7-O-glucopyr-anoside,	Lignans and Coumarins	Lignans	-	2	515330	634900	577440	153840	99277	143070	1.23473	0.0016568	0.013412	0.229319	-2.12457	down
Lmbn005369	C18H32O3	13(S)-HODE;13(S)-Hydroxyoctadeca-9Z,11E-dienoic acid*	Lipids	Free fatty acids	10219-69-9	1	648220	612510	565520	159600	100330	157970	1.22995	0.000142047	0.00602059	0.22883	-2.12765	down
Lmbp000668	C6H5NO2	Isonicotinic acid*	Others	Vitamin	55-22-1	1	4391800	4623200	5834500	1192900	1146800	1057800	1.25182	0.0129343	0.0368532	0.228796	-2.12787	down
Hmbp003234	C12H14O6	1-O-Caffeoylglycerol	Lipids	Glycerol ester	-	3	49406	81294	71388	16602	8828.1	20569	1.17233	0.0210314	0.0518491	0.227619	-2.13531	down
pme0490	C6H5NO2	Nicotinic acid (Vitamin B3)*	Others	Vitamin	59-67-6	1	4385800	4536600	5645100	1196900	1127000	982020	1.25139	0.00960184	0.0319372	0.226938	-2.13963	down
mws1715	C10H13N5O3	Cordycepin (3'-Deoxyadenosine)	Nucleotides and derivatives	Nucleotides and derivatives	73-03-0	1	33245	34319	45704	5830.5	10681	8974.6	1.21663	0.0108889	0.0334711	0.225007	-2.15196	down
Hmln002806	C16H16O8	5-O-Caffeoylshikimic acid	Phenolic acids	Phenolic acids	180981-12-8	3	108270	144730	117710	40677	15922	26630	1.18274	0.00319941	0.0180808	0.224512	-2.15513	down
Lmbn005443	C18H30O3	13-KODE; (9Z,11E)-13-Oxooctadeca-9,11-dienoic acid	Lipids	Free fatty acids	54739-30-9	3	19725	27969	26716	5197.5	3991	7345	1.21349	0.00961305	0.0319372	0.222195	-2.1701	down
pme1109	C5H5N5O	Guanine*	Nucleotides and derivatives	Nucleotides and derivatives	73-40-5	1	227330	421770	687870	105400	92854	97937	1.15124	0.121507	0.19188	0.221539	-2.17437	down
pmb0758	C24H26O11	Anisic acid-O-feruloyl glucoside	Phenolic acids	Phenolic acids	-	3	108640	85990	71242	19385	21018	18298	1.24053	0.0234233	0.0558712	0.220787	-2.17927	down
mws0572	C5H7N3O	5-Methylcytosine	Nucleotides and derivatives	Nucleotides and derivatives	554-01-8	3	33295	45973	35481	11807	7257.2	6224.8	1.21567	0.00804612	0.0284259	0.220385	-2.1819	down
Zmhn002912	C27H32O15	Viscumneoside III(Homoeriodictyol-7-O-Apiosyl-(1-2)-Glucopyranoside)	Flavonoids	Flavonoid	118985-27-6	2	20896	14617	22947	4705.8	3213.9	4944.3	1.21884	0.0220512	0.0538811	0.220048	-2.18411	down
Hmqp005411	C18H32O3	9-Oxo-12Z-Octadecenoic acid*	Lipids	Free fatty acids	112543-32-5	3	233450	294590	272510	52389	63955	59066	1.25219	0.00586821	0.0242201	0.219112	-2.19026	down
Hmqp005455	C18H32O3	15(R)-Hydroxylinoleic Acid*	Lipids	Free fatty acids	177931-23-6	3	233070	292520	278290	51642	61834	60071	1.2523	0.00595317	0.0242983	0.215887	-2.21165	down
pme1266	C6H6N4O2	3-Methylxanthine	Nucleotides and derivatives	Nucleotides and derivatives	1076-22-8	3	21542	18606	29422	6132.9	6098.6	2781.5	1.18636	0.0208869	0.0516084	0.215797	-2.21225	down
mws0668	C10H12N4O6	Xanthosine	Nucleotides and derivatives	Nucleotides and derivatives	146-80-5	1	327600	397200	413530	100150	56024	89376	1.22283	0.00221399	0.0148904	0.215711	-2.21283	down
pme1216	C6H5NO2	2-Picolinic acid	Organic acids	Organic acids	98-98-6	3	617170	711140	863730	181980	109800	178210	1.22285	0.0095967	0.0319372	0.214408	-2.22157	down
mws0093	C10H12O3	Coniferyl alcohol	Phenolic acids	Phenolic acids	458-35-5	3	52641	42421	55610	12068	8734	11469	1.24148	0.00708635	0.0262935	0.21418	-2.2231	down
pmp001310	C27H30O17	6-Hydroxykaempferol-3,6-O-Diglucoside	Flavonoids	Flavonols	-	2	1489900	1591000	2016900	444770	238230	385450	1.21764	0.00753618	0.0272291	0.20959	-2.25436	down
Hmcp001489	C34H42O22	Isorhamnetin-3-O-(2''-O-glucosyl)galactoside-7-O-glucoside	Flavonoids	Flavonols	-	2	7924000	6935000	8928100	1951500	1335000	1680700	1.24229	0.00485253	0.0223744	0.208819	-2.25967	down
Lmhp009384	C33H58O14	1-Linoleoylglycerol-2,3-di-O-glucoside	Lipids	Glycerol ester	-	1	22293	24078	24046	6109.7	4244.2	4339.6	1.24669	2.5629e-05	0.00256756	0.208664	-2.26075	down
Cmbn007148	C22H22O9	1-O-Feruloyl-3-O-caffeoylglycerol	Lipids	Glycerol ester	-	1	117820	116050	125970	30280	16012	28050	1.22014	0.000137064	0.00602059	0.206597	-2.27511	down
Lmqp012453	C30H48O2	Ursolaldehyde	Terpenoids	Triterpene	-	3	16926	17619	14059	3550	1503.7	4942.9	1.15235	0.000991431	0.0108341	0.205674	-2.28157	down
MWS3149	C8H8O3	3-Methoxybenzoic acid*	Phenolic acids	Phenolic acids	586-38-9	2	245540	250960	234810	59618	32177	57572	1.22053	0.000262301	0.00675219	0.204246	-2.29162	down
MWS4525	C6H7N5O	6-O-methylguanine	Nucleotides and derivatives	Nucleotides and derivatives	20535-83-5	3	46380	112680	73181	17308	10709	18927	1.17035	0.0825869	0.142874	0.202135	-2.30661	down
pme0264	C10H14N2O5	Thymidine	Nucleotides and derivatives	Nucleotides and derivatives	50-89-5	1	278950	369290	424500	72413	64196	79975	1.24194	0.0203934	0.0510762	0.201898	-2.3083	down
Lmsp004749	C29H34O17	Syringetin-3-O-rutinoside	Flavonoids	Flavonoid	-	2	36659000	38449000	42131000	8148300	8169500	7183800	1.25814	0.00190378	0.0138922	0.200459	-2.31862	down
Lmtp004044	C26H28O16	Quercetin-3-O-apiosyl(1→2)galactoside	Flavonoids	Flavonols	-	3	62759	68054	43533	6301.8	14208	14240	1.17984	0.0160709	0.0434463	0.199315	-2.32688	down
pma0692	C25H31N3O4	N1,N10-Bis(p-coumaroyl)spermidine	Alkaloids	Phenolamine	114916-05-1	3	53264000	41967000	58301000	11253000	9673800	8787600	1.24758	0.0120047	0.0350907	0.193539	-2.36931	down
Hmmp001310	C11H9NO2	3-Indoleacrylic acid	Alkaloids	Alkaloids	1204-06-4	1	43053000	42451000	46336000	9478000	6824900	9202700	1.24837	4.38442e-05	0.00369501	0.193459	-2.3699	down
mws1290	C30H26O13	Kaempferol-3-O-(6''-p-Coumaroyl)glucoside (Tiliroside)*	Flavonoids	Flavonols	20316-62-5	1	2737900	2949700	3054700	605600	474430	605250	1.25243	0.00026347	0.00675219	0.192773	-2.37502	down
Lmjp002867	C27H30O15	Kaempferol-3-O-neohesperidoside	Flavonoids	Flavonols	32602-81-6	3	968970	1258300	873010	218740	277260	97212	1.18047	0.00884613	0.030369	0.191341	-2.38578	down
mws0791	C28H34O14	Poncirin (Isosakuranetin-7-O-neohesperidoside)	Flavonoids	Dihydroflavone	14941-08-3	3	2633200	2659300	2640100	515920	410450	577940	1.24923	0.0003889	0.00793643	0.189636	-2.39869	down
pmb0720	C26H26O15	Tricin-7-O-(6''-Malonyl)Glucoside	Flavonoids	Flavonoid	-	3	42327	43421	52862	7422.6	11048	7697	1.24395	0.00399711	0.0204321	0.188786	-2.40518	down
mws0001	C4H8N2O3	L-Asparagine	Amino acids and derivatives	Amino acids and derivatives	70-47-3	3	82599	118960	107100	26415	6884.2	24797	1.12514	0.00530414	0.0234745	0.188221	-2.4095	down
pma0170	C27H35N3O6	N',N''-Diferuloylspermidine	Alkaloids	Phenolamine	-	3	418980	402930	485510	98473	82015	65112	1.24719	0.00202784	0.0141436	0.187851	-2.41234	down
Hmbp003172	C17H18O6	Paeoniflorigenone	Terpenoids	Monoterpenoids	80454-42-8	1	5331900	8077100	5057600	1089300	1281000	1080300	1.23843	0.0346305	0.0724151	0.186856	-2.42	down
Hmcp001369	C34H42O22	Limocitrin-3-O-sophoroside-7-O-arabinoside	Flavonoids	Flavonoid	-	2	44503	44702	70664	9301.5	12889	7671.2	1.22477	0.0344944	0.0722677	0.186789	-2.42052	down
pme0241	C7H6O2	Benzoic acid	Phenolic acids	Phenolic acids	65-85-0	3	1303900	1535000	1370700	377050	242300	148320	1.20791	0.000277022	0.00678396	0.182362	-2.45512	down
pme3961	C10H13N5O3	2'-Deoxyadenosine	Nucleotides and derivatives	Nucleotides and derivatives	958-09-8	1	3338800	3669800	4493300	653150	637500	790160	1.24942	0.0105676	0.0332414	0.18091	-2.46666	down
pmb2804	C18H32O4	13S-Hydroperoxy-9Z,11E-octadecadienoic acid	Lipids	Free fatty acids	33964-75-9	3	715870	744350	868760	184390	79155	157380	1.20493	0.000716938	0.0101347	0.180734	-2.46806	down
Lmyn003028	C19H28O11	Benzyl-β-gentiobioside*	Phenolic acids	Phenolic acids	56775-64-5	1	288290	403280	240990	47139	51466	69147	1.22713	0.0318366	0.0691991	0.179883	-2.47487	down
pmb0565	C23H24O13	Syringetin-3-O-glucoside	Flavonoids	Flavonoid	40039-49-4	3	308830	235610	301010	42480	65876	43645	1.23874	0.00568313	0.023813	0.179787	-2.47564	down
Lmdp004668	C37H38O19	Kaempferol-3-O-(6''-Feruloyl)glucosyl-(1→4)-galactoside	Flavonoids	Flavonols	-	3	135000	118790	96650	30865	18063	13980	1.21259	0.00548646	0.0236776	0.179511	-2.47785	down
pmb2787	C18H30O3	9-Oxo-10E,12Z-octadecadienoic acid	Lipids	Free fatty acids	54232-59-6	3	25396	28203	28720	5754.3	3077.6	5936.6	1.22101	9.1237e-05	0.00478777	0.179406	-2.4787	down
Hmjn004446	C30H26O13	Luteolin-7-O-(6''-caffeoyl)rhamnoside	Flavonoids	Flavonoid	-	1	1069000	1074500	1114600	221260	142630	218590	1.24132	5.70435e-05	0.00369776	0.178779	-2.48375	down
Zmzp006646	C16H12O7	Capillarisin	Others	Others	56365-38-9	2	1776300	2465000	3390700	429920	513880	415180	1.23073	0.0460174	0.0897543	0.178063	-2.48954	down
Zmyn004676	C18H30O3	17-Hydroxylinolenic acid	Lipids	Free fatty acids	-	2	369160	387550	455060	83949	50988	78965	1.23637	0.00245857	0.0156614	0.17652	-2.50209	down
mws0789	C15H12O4	Pinocembrin (Dihydrochrysin)	Flavonoids	Dihydroflavone	480-39-7	1	86596	104880	103180	20516	11738	19751	1.23035	0.00134654	0.0123657	0.176494	-2.50231	down
pmb1096	C8H7N	Indole	Alkaloids	Plumerane	120-72-9	3	106810	117960	154700	19447	16310	29577	1.22498	0.0135126	0.037987	0.172172	-2.53808	down
Lmbp002255	C16H18O10	Fraxetin-8-O-glucoside (Fraxin)	Lignans and Coumarins	Coumarins	524-30-1	3	198070	150710	171820	32815	31558	24988	1.25006	0.00748415	0.0272196	0.17165	-2.54246	down
Zmhn001793	C15H18O9	6-O-Caffeoyl-D-glucose*	Phenolic acids	Phenolic acids	-	3	595330	556910	517070	106540	94870	80272	1.25409	0.000967981	0.0107749	0.168742	-2.56711	down
Zmdp002216	C11H20N2O5	L-γ-Glutamyl-L-leucine	Amino acids and derivatives	Amino acids and derivatives	2566-39-4	1	401090	394470	523040	81145	78175	62356	1.25066	0.0116082	0.0342956	0.168115	-2.57248	down
pmn001420	C15H18O9	1-O-[(E)-Caffeoyl]-D-glucose*	Phenolic acids	Phenolic acids	-	3	614100	625500	543730	109370	85578	104800	1.2528	0.00140267	0.0126387	0.168083	-2.57275	down
pmb0736	C23H24O12	Tricin-7-O-Glucoside	Flavonoids	Flavonoid	32769-01-0	3	169240	138520	228880	32350	31313	25655	1.24168	0.0295754	0.066244	0.166439	-2.58693	down
pme1184	C10H13N5O4	2'-Deoxyguanosine	Nucleotides and derivatives	Nucleotides and derivatives	961-07-9	1	1406300	1772600	1943700	253980	284820	312970	1.25048	0.0114594	0.0341078	0.166277	-2.58834	down
Rfmb087	C18H32O4	9-Hydroxy-13-oxo-10-octadecenoic Acid*	Lipids	Free fatty acids	-	1	1503700	1741400	1881600	383050	146160	317050	1.19775	0.000917664	0.0107192	0.165069	-2.59886	down
Zmdn001564	C14H18N2O5	γ-Glutamylphenylalanine	Amino acids and derivatives	Amino acids and derivatives	7432-24-8	3	251960	291440	283690	58527	32744	43984	1.23807	0.000273572	0.00678396	0.163531	-2.61236	down
pme3337	C14H17N5O8	Succinyladenosine	Nucleotides and derivatives	Nucleotides and derivatives	4542-23-8	1	2282500	2414500	2377100	397280	382750	361280	1.25981	0.000171761	0.00611289	0.161336	-2.63186	down
HJAP148	C26H28O15	Kaempferol-3-O-sambubioside	Flavonoids	Flavonoid	27661-51-4	3	284520	274440	321620	46055	44895	50509	1.25707	0.00302168	0.0174978	0.160643	-2.63807	down
mws2213	C9H8O2	Cinnamic acid	Phenolic acids	Phenolic acids	140-10-3	3	5189	8488.5	10066	1417.3	886.48	1489.2	1.21282	0.0415581	0.0829657	0.159748	-2.64613	down
mws4053	C30H48O3	Ursolic acid*	Terpenoids	Triterpene	77-52-1	1	342290	218500	238180	69925	14039	43433	1.12614	0.0166741	0.0442767	0.159452	-2.64881	down
pmb0500	C23H26N2O5	N-p-Coumaroyl-N'-feruloylputrescine	Alkaloids	Phenolamine	380302-96-5	1	2222800	2177300	2618600	459620	335350	310320	1.24892	0.00247504	0.0156614	0.157478	-2.66678	down
Zmjp004875	C17H14O8	5,6,3′,4′-Tetrahydroxy-3,7-dimethoxyflavone	Flavonoids	Flavonoid	-	1	222740	300930	416500	64126	32672	50045	1.21239	0.039415	0.0794065	0.156188	-2.67865	down
pmb0492	C34H37N3O6	N',N'',N'''-p-Coumaroyl-cinnamoyl-caffeoyl spermidine	Alkaloids	Phenolamine	-	3	887700	930010	955990	140790	154740	133010	1.25925	0.000220302	0.0067437	0.154501	-2.69431	down
mws1094	C15H12O6	Aromadendrin (Dihydrokaempferol)	Flavonoids	Dihydroflavonol	480-20-6	3	776140	831150	622690	142200	82734	116560	1.23602	0.0064165	0.025279	0.153138	-2.7071	down
MWSmce538	C11H14O5	3,4,5-Trimethoxybenzoic acid methyl ester	Phenolic acids	Phenolic acids	1916-07-0	3	1281500	1186700	1193500	175260	207670	175650	1.25764	0.000257003	0.00675219	0.152547	-2.71268	down
pmp000593	C27H30O15	Luteolin-7-O-rutinoside*	Flavonoids	Flavonoid	3563-98-2	2	434710	378520	370760	68494	53563	58143	1.25392	0.00252168	0.0156614	0.152197	-2.71599	down
Lmhp009190	C33H58O14	2-Linoleoylglycerol-1,3-di-O-glucoside	Lipids	Glycerol ester	-	1	19138	25839	30297	3045.6	3841.8	4558.2	1.23825	0.0208728	0.0516084	0.152053	-2.71736	down
pme0040	C5H5N5	Adenine	Nucleotides and derivatives	Nucleotides and derivatives	73-24-5	1	5262000	6061600	6181500	788110	1036900	833780	1.25465	0.00200304	0.0141436	0.151887	-2.71893	down
mws0282	C11H12N2O2	L-Tryptophan	Amino acids and derivatives	Amino acids and derivatives	73-22-3	1	13316000	12418000	14658000	2568900	1376200	2160800	1.23448	0.000519123	0.00893865	0.151166	-2.72579	down
mws0066	C16H12O7	Isorhamnetin	Flavonoids	Flavonols	480-19-3	1	2675300	2968600	3299800	560800	264500	495990	1.2224	0.00119556	0.0114566	0.147734	-2.75892	down
MWS0403	C5H10O3	3-Hydroxybutyric acid methyl ester	Organic acids	Organic acids	3976-69-0	3	90244	77027	86030	5778.8	21999	9540	1.17941	0.000428214	0.0081443	0.147326	-2.76292	down
mws0715	C13H16N2O4	Phenylacetyl-L-glutamine	Amino acids and derivatives	Amino acids and derivatives	28047-15-6	3	300140	275410	318910	41133	36932	52710	1.24972	0.000823462	0.0107192	0.146206	-2.77393	down
Hmbp003174	C30H32O12	Benzoylpaeoniflorin	Terpenoids	Monoterpenoids	38642-49-8	3	2666300	2902000	2416200	469840	367740	316540	1.25046	0.00181513	0.0136792	0.144545	-2.79041	down
Zmdp001857	C14H18N2O6	γ-Glutamyltyrosine	Amino acids and derivatives	Amino acids and derivatives	7432-23-7	3	1120000	1054300	1033900	158050	163150	131580	1.25752	0.000195782	0.0062773	0.141132	-2.82488	down
Zmgn002106	C11H13NO3	N-Acetyl-L-phenylalanine	Amino acids and derivatives	Amino acids and derivatives	2018-61-3	3	179110	139930	175320	22477	20493	25448	1.25224	0.00703593	0.0262935	0.138397	-2.85311	down
Zmyn004732	C18H30O3	2R-hydroxy-9Z,12Z,15Z-octadecatrienoic acid	Lipids	Free fatty acids	-	1	81754	115670	109820	12895	9546.2	20029	1.22319	0.00917316	0.031268	0.13823	-2.85486	down
mws1361	C21H22O11	Taxifolin-3-O-rhamnoside (Astilbin)	Flavonoids	Dihydroflavonol	29838-67-3	2	300280	325050	413490	48324	35622	56852	1.24198	0.0109918	0.0334711	0.135536	-2.88325	down
pmb0716	C29H34O17	Tricin-4'-O-glucoside-7-O-glucoside	Flavonoids	Flavonoid	-	3	614530	719460	719820	76904	117660	81395	1.24933	0.00133121	0.0123657	0.134364	-2.89578	down
Hmcp001579	C29H34O18	Limocitrin-3-O-sophoroside	Flavonoids	Flavonoid	-	1	3853700	4505000	4800000	581860	706460	474860	1.25199	0.00367648	0.0196054	0.133993	-2.89977	down
Lmhp010573	C27H48O9	1-Linoleoylglycerol-3-O-glucoside	Lipids	Glycerol ester	-	2	7772.2	7909.2	6952.7	768.83	1072.2	1161.6	1.24794	0.000589103	0.00955693	0.13266	-2.9142	down
Lmtn002324	C19H28O11	Benzyl-(2''-O-glucosyl)glucoside*	Phenolic acids	Phenolic acids	-	1	399660	315150	449080	51818	38766	62037	1.24071	0.0113755	0.0340192	0.13113	-2.93093	down
Hmqn003054	C18H34O5	9,10,11-Trihydroxy-12-octadecenoic acid	Lipids	Free fatty acids	61911-67-9	1	352310	405650	427260	55697	32462	61879	1.23432	0.00142429	0.0126387	0.126591	-2.98176	down
Lmjp004702	C9H10O4	2',4'-Dihydroxy-6'-methoxyacetophenone	Phenolic acids	Phenolic acids	3602-54-8	3	37069	34844	36000	4181.4	3503.9	5687.9	1.24626	4.16217e-06	0.0015289	0.123926	-3.01245	down
mws0059	C27H30O16	Quercetin-3-O-rutinoside (Rutin)*	Flavonoids	Flavonols	153-18-4	3	317190	241550	197040	47925	25087	20638	1.21664	0.0196084	0.0495606	0.123912	-3.01262	down
Cmsn000894	C14H18O11	7-O-Galloyl-D-sedoheptulose	Tannins	Tannin	-	2	206730	245290	296220	41286	23849	26945	1.24045	0.011162	0.033608	0.123062	-3.02254	down
pmp000004	C17H14O7	4',5,7-Trihydroxy-3',6-dimethoxyflavone (Jaceosidin)	Flavonoids	Flavonoid	18085-97-7	3	10558	12346	21719	1293.1	1789.1	2327.5	1.21824	0.0624796	0.113244	0.121231	-3.04417	down
pmp000782	C39H54O7	Caffeoylhawthorn acid	Terpenoids	Triterpene	-	2	191470	198380	201460	40240	13639	16727	1.20907	0.000876306	0.0107192	0.119406	-3.06605	down
Lmbn002739	C9H8O3	3-Hydroxycinnamic Acid*	Phenolic acids	Phenolic acids	14755-02-3	3	229320	247470	234900	26477	22613	35787	1.24792	1.38561e-05	0.00256756	0.119261	-3.0678	down
Zmhp003514	C16H12O6	6,7,8-Tetrahydroxy-5-methoxyflavone*	Flavonoids	Flavonoid	-	3	95293	113290	120670	8725.7	18252	12187	1.23532	0.00264874	0.0159504	0.11895	-3.07157	down
Hmcp003223	C17H14O8	Limocitrin (5,7,4'-trihydroxy-8,3'-dimethoxyflavone)	Flavonoids	Flavonoid	489-33-8	1	2506200	3270900	5089100	418360	450200	419670	1.23844	0.0530043	0.100362	0.118554	-3.07639	down
Hmcp001636	C23H24O13	Limocitrin-7-O-glucoside	Flavonoids	Flavonoid	-	1	3863100	3419300	5936700	595850	370780	586530	1.23194	0.036542	0.0751506	0.117494	-3.08935	down
pmn001694	C18H34O5	9,10,13-Trihydroxy-11-Octadecenoic Acid	Lipids	Free fatty acids	29907-57-1	1	4602800	5747300	5694300	770910	360250	723000	1.22648	0.00296602	0.017294	0.115564	-3.11323	down
Lmmn001643	C9H8O3	2-Hydroxycinnamic acid*	Organic acids	Organic acids	583-17-5	3	107210	195420	187960	31196	8237.5	16862	1.17875	0.0304175	0.0672139	0.114751	-3.12343	down
pmn001468	C19H26O13	Sibiricose A3	Phenolic acids	Phenolic acids	139726-39-9	2	2001500	1775900	1977100	246450	179790	231310	1.25352	0.000882355	0.0107192	0.114267	-3.12952	down
Hmdn001963	C14H10O8	Methyl Brevifolincarboxylate	Others	Others	154702-76-8	3	415080	333080	362200	44755	22374	59560	1.21383	0.00160571	0.0133678	0.114097	-3.13166	down
pmb2591	C13H14N2O3	N-Acetyl-L-Tryptophan	Amino acids and derivatives	Amino acids and derivatives	1218-34-4	3	52122	54045	53687	3224.5	5791.5	9188.2	1.21386	0.000463456	0.00823755	0.11388	-3.13441	down
Hmcp001589	C34H42O21	Isorhamnetin-3-O-rutinoside-4'-O-glucoside	Flavonoids	Flavonols	111393-97-6	2	192570	231020	203910	23598	25940	21626	1.25801	0.00343861	0.019042	0.113409	-3.1404	down
pmb2799	C18H32O3	12,13-Epoxy-9-Octadecenoic Acid*	Lipids	Free fatty acids	6799-85-5	1	128180	166820	163730	17148	12655	22100	1.24165	0.00622741	0.0248645	0.113145	-3.14376	down
mws1195	C10H10O3	p-Coumaric acid methyl ester	Phenolic acids	Phenolic acids	3943-97-3	1	14616000	14570000	13562000	1667100	1714700	1432900	1.25866	0.000376592	0.00783028	0.11263	-3.15034	down
pmn001583	C27H30O16	Quercetin-3-O-robinobioside*	Flavonoids	Flavonols	52525-35-6	3	3696600	4500700	3394500	379120	398610	510550	1.25048	0.0083385	0.0292644	0.111137	-3.16959	down
Hmmn003659	C25H26O14	Limocitrin-7-O-(6''-Acetyl)glucoside	Flavonoids	Flavonols	-	2	193170	151390	103190	20129	10878	18716	1.22094	0.0349398	0.0727858	0.111051	-3.17071	down
Xmyp004945	C33H40O20	Kaempferol-3-O-(6''-Rhamnosyl-2''-Glucosyl)Glucoside (Camelliaside A)	Flavonoids	Flavonoid	135095-52-2	2	351170	350340	343300	36267	51124	28387	1.24769	9.91197e-05	0.00496499	0.110812	-3.17381	down
Lmyn002403	C14H18O8	Mandelic acid-β-glucoside	Phenolic acids	Phenolic acids	-	3	217770	180300	249670	34510	8239.7	27834	1.17343	0.0050586	0.0226609	0.108969	-3.19801	down
Hmbp001680	C29H38O16	6'-O-Glucosylalbiflorin	Terpenoids	Terpene	-	3	171850	121300	163370	13715	23256	12252	1.23747	0.0102153	0.0330125	0.107822	-3.21327	down
Lmfn004093	C21H24O10	Phloretin-4'-O-glucoside (Trilobatin)	Flavonoids	Chalcones	4192-90-9	3	1134500	1280700	1286400	145090	101940	148130	1.25111	0.000953894	0.0107749	0.106754	-3.22764	down
Lmyp004407	C30H26O13	Kaempferol-3-O-(2''-p-Coumaroyl)galactoside*	Flavonoids	Flavonoid	-	1	1054100	1078900	1032100	114390	116420	101800	1.2596	4.75847e-05	0.00369501	0.105087	-3.25035	down
pmn001521	C20H22O11	3-Hydroxy-5-Methylphenol-1-O-(6'-Galloyl)Glucoside	Phenolic acids	Phenolic acids	-	1	2440100	2373300	2110200	203150	201160	301370	1.24831	0.00099296	0.0108341	0.101924	-3.29444	down
Lmyp004318	C30H26O13	Kaempferol-3-O-(6''-p-Coumaroyl)galactoside*	Flavonoids	Flavonoid	-	1	1107700	1136600	1108100	110380	117000	113680	1.25986	5.02951e-05	0.00369501	0.101736	-3.2971	down
Zmsp005908	C30H32O13	6'-O-benzoylalbiflorin	Terpenoids	Terpene	-	3	2803600	2679300	2136600	362750	205070	206380	1.24047	0.00544286	0.0236143	0.101608	-3.29892	down
Lmlp007435	C30H28O12	Isosalipurposide-6''-O-p-coumaric acid	Flavonoids	Chalcones	-	1	1109400	1117900	1186400	138800	119560	87869	1.25322	2.13822e-05	0.00256756	0.101423	-3.30154	down
MWSmce637	C9H10O3	Methyl anisate	Phenolic acids	Phenolic acids	121-98-2	3	95186	97857	106960	9553	11195	8822.5	1.25836	0.00109383	0.0109581	0.0985673	-3.34275	down
Lmhp010334	C27H48O9	2-Linoleoylglycerol-1-O-glucoside	Lipids	Glycerol ester	-	2	11730	14547	12233	632.66	1937.8	1071.9	1.2179	0.00175455	0.0136163	0.0945822	-3.40229	down
Zmsp005737	C31H34O14	"6'-O-benzoyl-4""-hydroxy-3""-methoxy-paeoniflorin"	Terpenoids	Terpene	-	3	47168	53262	49390	3354.3	6019.5	4535	1.24773	0.000322074	0.00724337	0.0928367	-3.42916	down
Lmhn003240	C11H10O6	Benzoylmalic acid	Phenolic acids	Phenolic acids	22138-51-8	2	5184800	5693400	6297200	668990	221720	659950	1.20634	0.000964081	0.0107749	0.0902838	-3.46939	down
pme1841	C5H14N2	Cadaverine	Alkaloids	Phenolamine	462-94-2	3	634220	651480	766110	66747	64067	53274	1.25789	0.00408729	0.0206008	0.0897198	-3.47843	down
pmb0587	C28H30O17	Chrysoeriol-7-O-(2''-O-glucuronyl)glucoside	Flavonoids	Flavonoid	-	2	38130	48334	34232	651.02	4218.7	5884.9	1.122	0.00696792	0.0262935	0.089105	-3.48835	down
mws0463	C16H14O6	Hesperetin	Flavonoids	Dihydroflavone	520-33-2	3	36234	50610	51117	5659	2379.9	4043.8	1.23	0.0109987	0.0334711	0.0875805	-3.51325	down
Lmbn005662	C18H32O3	9(10)-EpOME;(9R,10S)-(12Z)-9,10-Epoxyoctadecenoic acid*	Lipids	Free fatty acids	16833-56-0	1	125890	160940	159930	12196	9266.4	17275	1.24261	0.00550719	0.0236776	0.0867074	-3.5277	down
Jmzn006005	C10H10O3	3,4-methylenedioxy cinnamyl alcohol	Lignans and Coumarins	Lignans	58095-76-4	1	23191000	20905000	21974000	2131800	1267200	1999700	1.24783	0.000231541	0.00675219	0.0817118	-3.61331	down
pme0422	C10H10O4	Isoferulic Acid*	Phenolic acids	Phenolic acids	537-73-5	3	73292	72271	81300	8362.5	4854.2	5087.5	1.24879	0.000450819	0.0081443	0.0806839	-3.63157	down
Lmyp004052	C30H26O14	Quercetin-3-O-(6''-p-Coumaroyl)galactoside*	Flavonoids	Flavonols	-	1	983170	829350	806790	80426	65515	64941	1.25629	0.00445904	0.0214088	0.0805105	-3.63468	down
Lmhn003801	C25H24O13	Feruloylsinapoyltartaric acid	Phenolic acids	Phenolic acids	-	3	59452	40280	57045	4482.8	6390.8	1031	1.17321	0.0111935	0.0336111	0.0759333	-3.71912	down
Zmsn008448	C22H30O4	palbinone	Terpenoids	Terpene	139954-00-0	3	4106	27286	5134.2	1929.5	429.41	345.51	1.06721	0.274154	0.361818	0.0740406	-3.75554	down
mws0014	C10H10O4	Ferulic acid*	Phenolic acids	Phenolic acids	537-98-4	3	70884	68940	89430	5916.2	3930.2	7122	1.24516	0.00745915	0.0272196	0.0740157	-3.75602	down
mws0917	C17H14O7	3,7-Di-O-methylquercetin	Flavonoids	Flavonols	2068-02-2	2	36563	42637	46495	2431.3	2824.1	4038.4	1.24895	0.00456329	0.0214088	0.0739393	-3.75751	down
Zmhn002643	C20H22O9	4-O-(6'-O-Glucosyl-4''-hydroxybenzoyl)-4-hydroxybenzyl alcohol	Phenolic acids	Phenolic acids	-	2	300500	287120	233630	15176	19153	25066	1.24818	0.00564253	0.0237965	0.0723227	-3.78941	down
Zmzp000616	C6H7NO	4-Aminophenol	Alkaloids	Phenolamine	123-30-8	1	2998400	2902000	2894700	218050	215850	190040	1.25968	5.60758e-05	0.00369776	0.0709418	-3.81722	down
mws0749	C7H6O3	4-Hydroxybenzoic acid	Phenolic acids	Phenolic acids	99-96-7	3	5610000	9058000	7100300	644630	359010	526820	1.24313	0.0206085	0.0513164	0.0703068	-3.83019	down
pme3083	C8H7NO3	2-(Formylamino)benzoic acid	Phenolic acids	Phenolic acids	3342-77-6	3	323760	282850	278430	27581	19511	14910	1.24947	0.00163793	0.0133703	0.0700556	-3.83536	down
MWSmce274	C7H8O2	Salicyl Alcohol	Others	Others	90-01-7	3	48942	53450	50850	9	10303	9	1.01653	0.00207345	0.0143302	0.067351	-3.89216	down
Hmgn001653	C7H6O3	Protocatechualdehyde	Phenolic acids	Phenolic acids	139-85-5	3	4222300	5948900	4536900	317660	267130	311170	1.25545	0.0129789	0.0368627	0.0609161	-4.03703	down
pme2060	C10H13N5	N6-Isopentenyladenine	Nucleotides and derivatives	Nucleotides and derivatives	2365-40-4	3	78593	77510	71542	629.5	7063	5815.5	1.13432	1.89595e-05	0.00256756	0.059338	-4.0749	down
pmb2561	C7H13NO3S	N-Acetyl-L-methionine	Amino acids and derivatives	Amino acids and derivatives	65-82-7	3	24942	29902	39020	5324.8	9	9	1.03157	0.0096797	0.0319372	0.0569207	-4.1349	down
mws0628	C7H6O2	4-Hydroxybenzaldehyde	Phenolic acids	Phenolic acids	123-08-0	3	62075	115310	156230	5933.2	7911	4610.2	1.23472	0.0610341	0.111357	0.0553165	-4.17615	down
mws1060	C10H12N4O5	9-(Arabinosyl)hypoxanthine	Nucleotides and derivatives	Nucleotides and derivatives	7013-16-3	3	315340	365380	360280	18671	19603	14268	1.25811	0.00211861	0.0145013	0.0504726	-4.30836	down
Lmdp004267	C30H26O14	Quercetin-3-O-(6''-p-Coumaroyl)glucoside*	Flavonoids	Flavonols	-	1	1172500	1199400	1105300	52005	59633	53839	1.25943	0.000595742	0.00955693	0.0475892	-4.39322	down
Lmhn002629	C11H10O7	Benzoyltartaric acid	Phenolic acids	Phenolic acids	-	3	390400	355660	435820	21265	18593	12209	1.25394	0.00341484	0.0190058	0.0440544	-4.50457	down
pmn001547	C27H26O15	3-Hydroxy-5-Methylphenol-1-O-(6'-Digalloyl)Glucoside	Phenolic acids	Phenolic acids	-	3	369280	315560	333950	19532	10232	14347	1.25018	0.00183713	0.0136792	0.0432974	-4.52957	down
pme3472	C12H16O7	Arbutin	Phenolic acids	Phenolic acids	497-76-7	3	7777700	7346200	7736200	178840	346950	292640	1.25098	7.74519e-05	0.00459352	0.0358017	-4.80383	down
mws0064	C15H12O6	Eriodictyol (5,7,3',4'-Tetrahydroxyflavanone)	Flavonoids	Dihydroflavone	552-58-9	3	173260	247140	222270	4481.1	4613.4	8700.2	1.24762	0.0104468	0.0332414	0.0276887	-5.17456	down
pmn001396	C27H26O13	2,3,5,4'-Tetrahydroxystilbene-2-O-(3'-gallic acyl)-D-glucoside	Others	Stilbene	-	3	110440	124820	90146	9	9	5768.2	1.07354	0.0071334	0.0263792	0.0177815	-5.81348	down
Lman004552	C21H22O9	Robustaside A;[6'-p-Coumarylarbutin]	Phenolic acids	Phenolic acids	148810-39-3	1	10218000	8214700	8213200	94509	118120	103450	1.25851	0.00573927	0.0239571	0.0118622	-6.39748	down
Lmyn005006	C30H28O13	"Eriodictyol-7-O-(6""-O-p-coumaroyl)glucoside"	Flavonoids	Dihydroflavone	-	2	498510	588570	625670	9270.5	1584.3	9	1.09174	0.00422075	0.0209647	0.0063429	-7.30064	down
Lmmn004912	C16H12O7	3-O-Methylquercetin	Flavonoids	Flavonols	1486-70-0	2	3032.6	2345	1823	9	9	9	1.25754	0.0207905	0.0516016	0.00374969	-8.05901	down
Hmmn004283	C10H12O4	Dihydroferulic Acid	Phenolic acids	Phenolic acids	1135-23-5	3	11329	12974	12798	9	9	9	1.26003	0.00177592	0.0136792	0.000727743	-10.4243	down
pmn001384	C25H24O12	Isochlorogenic acid C*	Phenolic acids	Phenolic acids	57378-72-0	3	19983	9026.2	10485	9	9	9	1.25639	0.0619124	0.112401	0.000683645	-10.5145	down
Lmbn001162	C15H16O9	Esculetin-7-O-glucoside	Lignans and Coumarins	Coumarins	-	3	20374	26149	19313	9	9	9	1.2596	0.00924567	0.031268	0.00041011	-11.2517	down
MWS1848	C8H8O2	Phenyl acetate	Phenolic acids	Phenolic acids	122-79-2	3	27718	39381	16800	9	9	9	1.25717	0.0503148	0.095929	0.000321816	-11.6015	down
Lmdn004974	C23H26O10	Syringalide A	Phenolic acids	Phenolic acids	110344-60-0	3	62045	64666	69342	9	9	9	1.26004	0.00106503	0.0109581	0.000137718	-12.826	down
mws1033	C16H14O6	Homoeriodictyol	Flavonoids	Dihydroflavone	446-71-9	3	103020	103250	129350	9	9	9	1.25999	0.00604708	0.024362	8.04481e-05	-13.6016	down
