# Supplementary material for: Widely targeted metabolomics reveals stamen petaloid tissue of Paeonia lactiflora Pall. being a potential pharmacological resource
Source: PLoS One. 2022 Sep 2;17(9):e0274013. doi: 10.1371/journal.pone.0274013 (PMC9439255; doi:10.1371/journal.pone.0274013)
Supplement: S4 Table — (XLSX) [file pone.0274013.s006.xlsx]

## Sheet: DAMs
Number of differential metabolites		Pl-P vs Pl-SP						Pl-S vs Pl-P			Pl-S vs Pl-SP
Class I	Class II	up		down		total		up	down	total	up		down		total
Flavonoids	Flavonols	25	52	15	39	40	91	45	72	117	6	23	33	77	39	100
	Flavanols	2		0		2					5		0		5
	Chalcones	2		1		3					0		4		4
	Dihydroflavone	3		1		4					1		8		9
	Dihydroflavonol	0		1		1					1		3		4
	Flavonoid carbonoside	1		4		5					1		1		2
	Flavonoid	18		17		35					7		27		34
	Anthocyanins	1		0		1					2		1		3
Phenolic acids	Phenolic acids	43		18		61		23	81	104	17		69		86
Lipids	PC	1	6	0	15	1	21				0	20	0	37	0	57
	Free fatty acids	3		5		8					0		30		30
	Sphingolipids	0		1		1					1		0		1
	Glycerol ester	1		1		2					1		6		7
	LPC	1		4		5					8		1		9
	LPE	0		4		4		34	39	73	10		0		10
Amino acids and derivatives	Amino acids and derivatives	39		1		40		5	59	64	2		26		28
Organic acids	Organic acids	4		3		7		11	16	27	4		14		18
Nucleotides and derivatives	Nucleotides and derivatives	12		3		15		6	34	40	4		28		32
Alkaloids	Alkaloids	6	16	1	2	7	18				0	2	5	15	5	17
	Phenolamine	7		0		7					1		7		8
	Plumerane	3		1		4		1	27	28	1		3		4
Tannins	Tannin	3	7	2	2	5	9				9	14	3	3	12	17
	Proanthocyanidins	4		0		4		8	4	12	5		0		5
Terpenoids	Terpene	8	12	1	10	9	22				2	3	8	22	10	25
	Monoterpenoids	4		0		4					0		5		5
	Triterpene	0		8		8					1		8		9
	Triterpene Saponin	0		1		1		2	14	16	0		1		1					。
Lignans and Coumarins	Coumarins	5	6	0	2	5	8				1	1	2	5	3	6
	Lignans	1		2		3		1	5	6	0		3		3
Steroids	Steroids	0		0		0		0	0	0	0		1		1
Others	Saccharides and Alcohols	6	10	10	11	16	21				6	6	5	17	11	23
	Vitamin	1		0		1					0		5		5
	Others	3		1		4		19	21	40	0		6		6
	Stilbene	0		0		0					0		1		1
		207		106		313		155	372	527	96		314		410
