# Supplementary material for: Widely targeted metabolomics reveals stamen petaloid tissue of Paeonia lactiflora Pall. being a potential pharmacological resource
Source: PLoS One. 2022 Sep 2;17(9):e0274013. doi: 10.1371/journal.pone.0274013 (PMC9439255; doi:10.1371/journal.pone.0274013)
Supplement: S5 Table — Include DPPH scavenging rate of different concentration, IC50 value and T-test result in different sheet. Orange coloured values indicate scavenging rate at different concentration, and yellow coloured values indicate IC50 values of different samples. (XLSX) [file pone.0274013.s007.xlsx]

## Sheet: DPPH scavenging activitivity
		Dx
		Pl-P					Pl-SP					Pl-S					PC
	D0	0.078mg/mL	0.156mg/mL	0.313mg/mL	0.625mg/mL	1.25mg/mL	0.078mg/mL	0.156mg/mL	0.313mg/mL	0.625mg/mL	1.25mg/mL	0.078mg/mL	0.156mg/mL	0.313mg/mL	0.625mg/mL	1.25mg/mL	0.08mg/mL
	0.514	0.471	0.402	0.309	0.16	0.081	0.419	0.305	0.193	0.113	0.068	0.481	0.404	0.31	0.171	0.089	0.213
	0.527	0.473	0.406	0.303	0.163	0.081	0.414	0.313	0.195	0.107	0.072	0.482	0.411	0.307	0.179	0.087	0.178
	0.529	0.472	0.407	0.305	0.165	0.088	0.408	0.299	0.198	0.104	0.07	0.48	0.41	0.311	0.172	0.089	0.197
Mean value	0.523333	0.472	0.405	0.305667	0.162667	0.0833333	0.413667	0.305667	0.195333	0.108	0.07	0.481	0.408333	0.309333	0.174	0.0883333	0.196
		Dx0
		0.044	0.047	0.052	0.044	0.045	0.057	0.045	0.046	0.047	0.059	0.051	0.05	0.051	0.046	0.05	0.048
		0.055	0.057	0.058	0.044	0.042	0.054	0.055	0.057	0.056	0.065	0.058	0.056	0.056	0.054	0.05	0.051
		0.059	0.061	0.06	0.048	0.043	0.058	0.059	0.052	0.055	0.067	0.06	0.058	0.06	0.058	0.05	0.05
Mean value		0.0526667	0.055	0.0566667	0.0453333	0.0433333	0.0563333	0.053	0.0516667	0.0526667	0.0636667	0.0563333	0.0546667	0.0556667	0.0526667	0.05	0.0496667
	DPPH scavenging rate	0.198726	0.33121	0.524204	0.775796	0.924042	0.317197	0.517197	0.725478	0.894268	0.987898	0.188535	0.324204	0.515287	0.768153	0.925363	0.7204
	Dx-Dx0	0.427	0.355	0.257	0.116	0.036	0.362	0.26	0.147	0.066	0.009	0.43	0.354	0.259	0.125	0.039	0.165
		0.418	0.349	0.245	0.119	0.039	0.36	0.258	0.138	0.051	0.007	0.424	0.355	0.251	0.125	0.037	0.127
		0.413	0.346	0.245	0.117	0.045	0.35	0.24	0.146	0.049	0.003	0.42	0.352	0.251	0.114	0.039	0.147
			C（mg/ml）	lg10	IN（%）			C（mg/ml）	lg10	IN（%）			DPPH scavenging rate(%)	lg10	IN（%）
			0.078125	-1.10721	19.87			0.078125	-1.10721	31.72			0.078125	-1.10721	18.85
			0.15625	-0.80618	33.12			0.15625	-0.80618	51.72			0.15625	-0.80618	32.42
			0.3125	-0.50515	52.42			0.3125	-0.50515	72.55			0.3125	-0.50515	51.53
			0.625	-0.20412	77.58			0.625	-0.20412	89.43			0.625	-0.20412	76.82
			1.25	0.09691	92.4			1.25	0.09691	98.79			1.25	0.09691	92.54
		IC50	0.259537	-0.5858	50			0.14615	-0.8352	50			0.266256	-0.5747	50
			P value
		Pl-P VS. Pl-SP	0.168429
		Pl-S VS. Pl-SP	0.153783
