# Supplementary material for: Widely targeted metabolomics reveals stamen petaloid tissue of Paeonia lactiflora Pall. being a potential pharmacological resource
Source: PLoS One. 2022 Sep 2;17(9):e0274013. doi: 10.1371/journal.pone.0274013 (PMC9439255; doi:10.1371/journal.pone.0274013)
Supplement: S6 Table — Green coloured values indicate FRAP value of different samples. (XLSX) [file pone.0274013.s008.xlsx]

## Sheet: FRAP power
	1	2	3	4	5	6	7	8
		Blank	0.1	0.05	0.025	0.0125	0.00625	0.003125
		0.078	0.911	0.476	0.261	0.157	0.106	0.075
		0.065	0.89	0.481	0.263	0.158	0.106	0.074
		0.058	0.917	0.485	0.267	0.158	0.103	0.072
	Mean value	0.067	0.906	0.480667	0.263667	0.157667	0.105	0.0736667
	Concentration of Fe2+（μmol/mL）		0.05	0.025	0.0125	0.00625	0.003125	0.00156
	ΔA		0.839	0.413667	0.196667	0.0906667	0.038	0.00666667
			Pl-P	Pl-SP	Pl-S
		Blank	0.004g/mL	0.004g/mL	0.004g/mL
		0.095	0.257	0.332	0.246					P value
		0.104	0.27	0.349	0.272				Pl-P VS. Pl-SP	0.0005
		0.093	0.255	0.358	0.245				Pl-S VS. Pl-SP	0.0008
	Mean value	0.0973333	0.260667	0.346333	0.254333
	ΔA = 17.145x - 0.0172		0.163667	0.249333	0.157333
		x	0.0105492	0.0155458	0.0101798
		FRAP（μmol/g）	89.6685	132.14	86.5286
