# Supplementary material for: Widely targeted metabolomics reveals stamen petaloid tissue of Paeonia lactiflora Pall. being a potential pharmacological resource
Source: PLoS One. 2022 Sep 2;17(9):e0274013. doi: 10.1371/journal.pone.0274013 (PMC9439255; doi:10.1371/journal.pone.0274013)
Supplement: S7 Table — Include monophenolase inhibition ratio of different concentration, IC50 value and T-test result in different sheet. Orange coloured values indicate inhibition ratio at different concentration, and yellow coloured values indicate IC50 values of different samples. (XLSX) [file pone.0274013.s009.xlsx]

## Sheet: tyrosinase monophenolase
		T
		Pl-P					Pl-SP					Pl-S					PC
	C	1.25mg/mL	2.5mg/mL	5mg/mL	10mg/mL	20mg/mL	1.25mg/mL	2.5mg/mL	5mg/mL	10mg/mL	20mg/mL	1.25mg/mL	2.5mg/mL	5mg/mL	10mg/mL	20mg/mL	1mg/mL
	0.289	0.268	0.239	0.205	0.167	0.134	0.208	0.156	0.134	0.113	0.093	0.218	0.192	0.178	0.17	0.145	0.125
	0.282	0.265	0.186	0.175	0.172	0.13	0.191	0.178	0.137	0.115	0.089	0.201	0.189	0.175	0.162	0.149	0.132
	0.286	0.272	0.24	0.194	0.174	0.131	0.21	0.171	0.144	0.111	0.086	0.2	0.192	0.172	0.16	0.154	0.129
Mean value	0.285667	0.268333	0.221667	0.191333	0.171	0.131667	0.203	0.168333	0.138333	0.113	0.0893333	0.206333	0.191	0.175	0.164	0.149333	0.129
	C0	T0
	0.046	0.047	0.053	0.062	0.081	0.084	0.049	0.054	0.057	0.07	0.078	0.051	0.052	0.062	0.074	0.083	0.057
	0.046	0.047	0.053	0.061	0.078	0.086	0.047	0.052	0.064	0.068	0.084	0.052	0.052	0.058	0.078	0.086	0.057
	0.045	0.046	0.053	0.056	0.071	0.079	0.051	0.052	0.076	0.07	0.085	0.048	0.051	0.061	0.071	0.078	0.049
Mean value	0.0456667	0.0466667	0.053	0.0596667	0.0766667	0.083	0.049	0.0526667	0.0656667	0.0693333	0.0823333	0.0503333	0.0516667	0.0603333	0.0743333	0.0823333	0.054
	Inhibition ratio	0.0789475	0.299169	0.452909	0.608033	0.797784	0.360111	0.519391	0.698061	0.81856	0.970914	0.351801	0.421053	0.523546	0.627424	0.721607	0.6875
	T-T0	0.221	0.186	0.143	0.086	0.05	0.159	0.102	0.077	0.043	0.015	0.167	0.14	0.116	0.096	0.062	0.068
		0.218	0.133	0.114	0.094	0.044	0.144	0.126	0.073	0.047	0.005	0.149	0.137	0.117	0.084	0.063	0.075
		0.226	0.187	0.138	0.103	0.052	0.159	0.119	0.068	0.041	0.001	0.152	0.141	0.111	0.089	0.076	0.08
			C（mg/mL）	lg10	Inhibitor（%）			C（mg/mL）	Lg10	Inhibitor（%）			C（mg/mL）	Lg10	Inhibitor（%）
			1.25	0.09691	7.89			1.25	0.09691	36.01			1.25	0.09691	35.18
			2.5	0.39794	29.92			2.5	0.39794	51.94			2.5	0.39794	42.11
			5	0.69897	45.29			5	0.69897	69.81			5	0.69897	52.35
			10	1	60.8			10	1	81.86			10	1	62.74
			20	1.30103	79.78			20	1.30103	97.09			20	1.30103	72.16
		IC50	6.16169	0.7897	50		IC50	2.2683	0.3557	50		IC50	4.04017	0.6064	50
	P Value
Pl-P VS. Pl-SP	0.0171475
Pl-SP VS. Pl-S	0.0440313
