# Supplementary material for: Widely targeted metabolomics reveals stamen petaloid tissue of Paeonia lactiflora Pall. being a potential pharmacological resource
Source: PLoS One. 2022 Sep 2;17(9):e0274013. doi: 10.1371/journal.pone.0274013 (PMC9439255; doi:10.1371/journal.pone.0274013)
Supplement: S8 Table — Include diphenolase inhibition ratio of different concentration, IC50 value and T-test result in different sheet. Orange coloured values indicate inhibition ratio at different concentration, and yellow coloured values indicate IC50 values of different samples. (XLSX) [file pone.0274013.s010.xlsx]

## Sheet: Tyrosinase diphenolase
Wavelength (nm)	475
		T
		Pl-P					Pl-SP					Pl-S					PC
	C	1.25mg/mL	2.5mg/mL	5mg/mL	10mg/mL	20mg/mL	1.25mg/mL	2.5mg/mL	5mg/mL	10mg/mL	20mg/mL	1.25mg/mL	2.5mg/mL	5mg/mL	10mg/mL	20mg/mL	1mg/mL
	0.254	0.248	0.226	0.21	0.195	0.208	0.211	0.192	0.173	0.159	0.159	0.245	0.225	0.195	0.175	0.178	0.164
	0.251	0.24	0.22	0.212	0.195	0.207	0.212	0.191	0.177	0.155	0.166	0.242	0.219	0.196	0.17	0.183	0.16
	0.251	0.239	0.219	0.213	0.195	0.21	0.214	0.194	0.171	0.155	0.166	0.241	0.224	0.188	0.174	0.173	0.169
Mean value	0.252	0.242333	0.221667	0.211667	0.195	0.2075	0.2115	0.192333	0.173667	0.156333	0.163667	0.242667	0.222667	0.193	0.173	0.178	0.164
	C0	T0
	0.063	0.065	0.07	0.087	0.104	0.143	0.061	0.069	0.076	0.09	0.118	0.058	0.063	0.076	0.089	0.116	0.047
	0.061	0.063	0.076	0.093	0.106	0.142	0.065	0.07	0.073	0.093	0.121	0.06	0.07	0.075	0.088	0.119	0.058
	0.059	0.061	0.067	0.079	0.101	0.139	0.06	0.072	0.076	0.092	0.122	0.055	0.062	0.073	0.086	0.122	0.049
	0.061	0.063	0.071	0.0863333	0.103667	0.141333	0.062	0.0703333	0.075	0.0916667	0.120333	0.0576667	0.065	0.0746667	0.0876667	0.119	0.051
	Inhibition ratio	0.061082	0.211169	0.343805	0.521815	0.653578	0.217277	0.361257	0.483421	0.661431	0.773124	0.0314136	0.17452	0.380454	0.553229	0.691099	0.408
	T-T0	0.183	0.156	0.123	0.091	0.065	0.15	0.123	0.097	0.069	0.041	0.187	0.162	0.119	0.086	0.062	0.117
		0.177	0.144	0.119	0.089	0.065	0.147	0.121	0.104	0.062	0.045	0.182	0.149	0.121	0.082	0.064	0.102
		0.178	0.152	0.134	0.094	0.071	0.154	0.122	0.095	0.063	0.044	0.186	0.162	0.115	0.088	0.051	0.12
			C（mg/mL）	Lg10	Inhibitor（%）				C（mg/mL）	lg10	Inhibitor（%）			C（mg/mL）	lg10	Inhibitor（%）
			1.25	0.09691	6.11				1.25	0.09691	21.73			1.25	0.09691	3.14
			2.5	0.39794	21.1169				2.5	0.39794	36.1257			2.5	0.39794	17.45
			5	0.69897	34.3805				5	0.69897	48.34			5	0.69897	38.05
			10	1	52.1815				10	1	66.1431			10	1	55.3229
			20	1.30103	65.3578				20	1.30103	77.3124			20	1.30103	69.11
		IC50	9.64273	0.9842	50			IC50	5.01649	0.7004	50		IC50	8.63575	0.9363	50
	P value
Pl-P VS. Pl-SP	0.0819159
Pl-S VS. Pl-SP	0.0770232
